# Supplementary material for: DEXOM: Diversity-based enumeration of optimal context-specific metabolic networks
Source: PLoS Comput Biol. 2021 Feb 11;17(2):e1008730. doi: 10.1371/journal.pcbi.1008730 (PMC7904180; doi:10.1371/journal.pcbi.1008730)
Supplement: S1 File — Dataset used for the evaluation of in silico prediction of essential genes in Yeast. We used annotations from SGD [47], YDP (https://www.yeastgenome.org/) and Yeast 6 [46] to classify each gene as essential or not under aerobic conditions. (XLSX) [file pcbi.1008730.s008.xlsx]

## Sheet: Classification
Rodriguez-Mier, P., Poupin, N., de Blasio, C., Le Cam, L., & Jourdan, F. (2020). Diversity-based enumeration of optimal context-specific metabolic networks.
						SGD Annotations
Gene	Name	Gene description	Assigned class		YDP essential	inviable	auxotroph	aerobic defective	anaerobic defective	Comment	SGD Phenotype description
			Aerobic	Anaerobic
YDL205C	HEM3	HEMe biosynthesis	1	0	1	1	1	0	0		Essential gene on standard rich medium due to heme auxotrophy; mutants lack ergosterol, fail to respire, and exhibit increased nystatin resistance; in large-scale studies, repressing expression confers increased competitive fitness; heterozygous null diploid shows increased heat sensitivity
YDR232W	HEM1	HEMe biosynthesis	1	0	1	1	1	0	0
YDR376W	ARH1	Adrenodoxin Reductase Homolog	1	0	1	1	0	0	0		Essential gene under standard aerobic conditions; null mutant grows slowly under anaerobic condition; repression casues accumulation of ubiquinone-6; overexpression in Sigma1278b leads to increased invasive growth
YGL001C	ERG26	ERGosterol biosynthesis	1	0	1	1	0	0	0		Essential gene; in large-scale studies, repression confers S phase cell cycle delay, increased spontaneous DNA damage, and abnormal mitochondrial morphology; heterozygous null mutant is sensitive to ascomycin
YGL040C	HEM2	HEMe biosynthesis	1	0	1	1	1	0	0		Essential gene on standard rich medium due to heme auxotrophy; mutants lack ergosterol; in large-scale studies, repressing expression confers increased competitive fitness; heterozygous null diploid shows haploinsufficiency
YGR060W	ERG25	ERGosterol biosynthesis	1	0	1	1	1	0	0		Essential gene under standard conditions; null mutant can grow when supplied with ergosterol, and accumulates C-4,4-dimethylsterol; repression causes vacuolar fragmentation; in large-scale studies, repression causes abnormal mitochondrial morphology; mutant displays decreased competitive fitness; heterozygous null mutant diploid displays chromosome instability and sensitivity to azalomycin B
YGR175C	ERG1	ERGosterol biosynthesis	1	0	1	1	0	0	0		Essential gene; conditional mutant requires ergosterol for growth at elevated temperature; repression causes abnormal lipid particle morphology and accumulation of elevated levels of squalene; mutants are sensitive to terbinafine; in large-scale studies, repression confers increased competitive fitness and abnormal mitochondrial morphology
YHR007C	ERG11	ERGosterol biosynthesis	1	0	1	1	1	0	0		Essential gene under standard growth conditions; null mutant is viable under anaerobic conditions and requires ergosterol for growth; down-regulation causes sensitivity to azole drugs and overexpression confers resistance; in large-scale studies, heterozygous null diploid is sensitive to heat and to toxic antimicrobial peptides
YHR042W	NCP1	NADP-Cytochrome P450 reductase	1	0	1	1	0	0	0
YHR072W	ERG7	ERGosterol biosynthesis	1	0	1	1	1	0	0		Essential gene; mutants require ergosterol, accumulate squalene and 2,3-epoxysqualene, and display abnormal lipid particle morphology; in large-scale studies, repressible mutant exhibits an Opi- phenotype (overproduction and excretion of inositol in the absence of inositol and choline) and displays abnormal mitochondrial morphology
YHR190W	ERG9	ERGosterol biosynthesis	1	0	1	1	0	0	0		Essential gene; conditional mutations lead to ergosterol auxotrophy, increased accumulation of farnesol and decreased accumulation of squalene
YIL083C	CAB2	Coenzyme A Biosynthesis	1	0	1	1	0	0	0		Null mutants are inviable under standard aerobic conditions, viable under anaerobic conditions, sensitive to zinc deficiency; reduced function mutants show increased competitive fitness; conditional mutants are sensitive to heat
YJL167W	ERG20	ERGosterol biosynthesis	1	0	1	1	0	0	0		Essential gene; mutations cause ergosterol auxotrophy and excretion of prenyl alcohols; reduction of function results in increased sensitivity to hydroxyurea and MMS, and increased reistance to myriocin
YLR100W	ERG27	ERGosterol biosynthesis	1	0	1	1	1	0	0		Essential gene under standard conditions; null mutant can grow when supplied with ergosterol; repression causes abnormal mitochondrial morphology and sensitivity to hydroxyurea; conditional mutation confers resistance to K28 killer toxin
YML126C	ERG13	ERGosterol biosynthesis	1	0	1	1	0	0	0		Essential gene; conditional (ts) mutations cause ergosterol auxotrophy at permissive temperatures; depletion leads to abnormal mitochondrial morphology; reduction-of-function mutations result in increased sensitivity to benomyl, hydroxyurea and rapamycin; overexpression causes slow growth and increased resistance to doxorubicin
YMR208W	ERG12	ERGosterol biosynthesis	1	0	1	1	1	0	0		Essential gene; mutants require ergosterol; in large-scale studies, repression confers increased competitive fitness and abnormal mitochondrial morphology; heterozygous null mutant is sensitive to zaragozic acid C
YMR220W	ERG8	ERGosterol biosynthesis	1	0	1	1	1	0	0		Essential gene; null mutation leads to ergosterol auxotrophy and increased heat sensitivity; repression causes abnormal mitochondrial morphology and sensitivity to hydroxyurea; reduction of function results in increased sensitivity to MMS
YNL280C	ERG24	ERGosterol biosynthesis	1	0	0	1	0	1	1		Essential gene under aerobic condition, non-essential gene under anaerobic conditions; mutants are sensitive to multiple chemicals, including 6-azauracil, mycophenolic acid, fenpropimorph, Calcofluor White, hygromycin B, cisplatin, cycloheximide, doxorubicin, rapamycin, miconazole, ethanol, and show decreased respiratory growth
YNR043W	MVD1	MeValonate pyrophosphate Decarboxylase	1	0	1	1	0	0	0		Essential gene; conditional (ts) mutations increase sensitivity to hydroxyurea and resistance to stichloroside C1 and theopalauamide
YOR176W	HEM15	HEMe biosynthesis	1	0	1	1	0	0	0		Essential gene on standard rich medium due to heme auxotrophy; mutant fails to respire; in large-scale studies, repressing expression confers increased competitive fitness; heterozygous null diploid shows haploinsufficiency
YOR278W	HEM4	HEMe biosynthesis	1	0	1	1	1	0	0	Heme auxotrophy, essential under aerobic conditions (YDP)
YDR044W	HEM13	HEMe biosynthesis	1	0	1	1	0	0	0	Essential due to heme auxotrophy, aerobic condition	Essential gene on standard rich medium due to heme auxotrophy; mutant fails to respire; in large-scale study, repressing expression confers increased competitive fitness
YDR047W	HEM12	HEMe biosynthesis	1	0	1	1	1	0	0	Essential due to heme auxotrophy, aerobic condition
YOR236W	DFR1	DihydroFolate Reductase	1	0	1	1	1	1	0		Non-essential gene; null mutant in some strain backgrounds shows adenine, histidine, methionine and dTMP auxotrophy, and inability to grow under respiratory growth conditions; overexpression confers resistance to methotrexate; mutants in S288C strain is inviable in a systematic study and repression leads to cell cycle defects and increased frequency of chromosome loss
YPL028W	ERG10	ERGosterol biosynthesis	1	0	1	1	0	0	0		Essential gene; mutants require ergosterol; in large-scale studies, repression confers G2-phase cell cycle delay, increased chromosome instability, decreased competitive fitness, and abnormal mitochondrial morphology; heterozygous null mutant is sensitive to hydroxyurea
YPL117C	IDI1	Isopentenyl Diphosphate Isomerase	1	0	1	1	0	0	0
Q0045	COX1	Cytochrome c OXidase	2	0	0	0	0	1	0		Non-essential gene; null mutant is unable to utilize nonfermentable carbon sources such as glycerol and ethanol, and makes smaller colonies on glucose plates (petite phenotype)
YDL004W	ATP16	ATP synthase	2	0	1	1	0	1	0	Non essential according to SGD (respiratory problems)	Non-essential gene; null mutation causes "petite" phenotype - slow growth on glucose and no growth with non-fermentable carbon sources, indicating respiratory deficiency; null mutant also shows increased frequency of mitochondrial genome loss (rho- mutations)
Q0080	ATP8	ATP synthase	2	0	0	0	0	0	0	Respiratory deficiency in the SGD description	Non-essential gene; null mutation causes "petite" phenotype - slow growth on glucose and no growth with non-fermentable carbon sources, indicating respiratory deficiency
Q0085	ATP6	ATP synthase	2	0	0	0	0	0	0		Non-essential gene; null mutant is incapable of respiratory growth on non-fermentable carbon sources and also shows decreased rate of vegetative growth ("petite" phenotype)
Q0105	COB	CytochrOme B	2	0	0	0	0	0	0		Non-essential gene; loss of function blocks electron transport chain in mitochondria, eliminates aerobic growth (on respiratory, nonfermentable carbon sources) and causes slow growth on fermentable carbon sources (petite phenotype)
Q0250	COX2	Cytochrome c OXidase	2	0	0	0	0	1	0		Non-essential gene; null mutant is unable to utilize nonfermentable carbon sources such as glycerol and ethanol, and is sensitive to oxidative stress
Q0275	COX3	Cytochrome c OXidase	2	0	0	0	0	0	0		Non-essential gene; null mutant is unable to utilize nonfermentable carbon sources such as glycerol and ethanol, and is sensitive to oxidative stress
YAL044C	GCV3	GlyCine cleaVage	2	0	0	0	0	1	0
YAL054C	ACS1	Acetyl CoA Synthetase	2	0	0	0	0	1	0		Non-essential gene; null mutant shows decreased fermentative growth and is incapable of respiratory growth on non-fermentable carbon sources
YBL013W	FMT1	Formyl-Methionyl-tRNA Transformylase	2	0	0	0	0	1	0
YBL045C	COR1	CORe protein of QH2 cytochrome c reductase	2	0	0	0	0	1	0		Non-essential gene; null mutant is incapable of respiratory growth on nonfermentable carbon sources; in systematic studies mutants show decreased competitive fitness under various conditions and decreased ability to utilize alternative carbon and nitrogen sources
YBR003W	COQ1	COenzyme Q	2	0	0	0	0	1	0		Non-essential gene; null mutant is incapable of respiratory growth on nonfermentable carbon sources and shows reduced rate of necrosis-like cell death under high concentrations of mating pheromone; in systematic studies mutants exhibit elevated sensitivity to miconazole and high concentrations of ethanol, and also show decreased rate of utilization of several carbon and nitrogen sources
YBR021W	FUR4	5-FlUoRouridine sensitivity	2	0	0	0	0	1	0
YBR026C	ETR1	2-Enoyl Thioester Reductase	2	0	0	0	1	1	0
YBR035C	PDX3	PyriDoXine auxotrophy	2	0	0	0	0	1	0
YBR084W	MIS1	MItochondrial C1-tetrahydrofolate Synthase	2	0	0	0	0	1	0
YBR121C	GRS1	Glycyl-tRNA Synthase	2	0	0	1	0	0	0		Essential gene; conditional mutations cause decreased growth rate and chromosome instability; reduction of function blocks respiratory growth; null mutation in heterozygous diploid causes starvation sensitivity
YBR221C	PDB1	Pyruvate Dehydrogenase Beta subunit	2	0	0	0	1	1	0
YBR263W	SHM1	Serine HydroxyMethyltransferase	2	0	0	0	0	0	0
YCL004W	PGS1	PhosphatidylGlycerolphosphate Synthase	2	0	0	1	0	1	0
YCR024C	SLM5	Synthetic Lethal with Mss4	2	0	0	0	0	1	0
YDL067C	COX9	Cytochrome c OXidase	2	0	0	0	0	1	0		Non-essential gene; null mutant exhibits petite phenotype (inability to grow on nonfermentable carbon sources and slow growth on fermentable carbon sources) indicating respiratory defficiency; overexpression also causes repiratory growth defect; in systematic studies mutations confer decreased competitive fitness and shorter chronological lifespan
YDL142C	CRD1	CaRDiolipin synthase	2	0	0	0	0	1	0		Non-essential gene; null mutant displays fragmented mitochondria, increased sensitivity to heat and antifungal drugs (caspofungin, azoles), and shows reduced respiratory growth rate
YDL185W	VMA1	Vacuolar Membrane Atpase	2	0	0	0	1	1	0		Non-essential gene; null mutant displays several ionomic phenotypes, decreased resistance to metals, oxidative and hyperosmotic stress; null mutant also has vacuolar and mitochondrial morphology defects, and reduced numbers of lipid droplets; homozygous diploid null mutant is temperature sensitive, has a respiratory growth defect, reduced utilization of various carbons sources, decreased acid and…
YDL198C	GGC1	GDP/GTP Carrier	2	0	0	0	0	1	0
YDR178W	SDH4	Succinate DeHydrogenase	2	0	0	0	0	1	0
YDR204W	COQ4	COenzyme Q	2	0	0	0	0	1	0		Non-essential gene; mutant fails to accumulate ubiquinone-6; null mutant exhibits mitochondrial genome instability; caloric restriction more significantly extends lifespan of the null mutant than of wild type; in large-scale studies, the null mutant shows reduced competitive fitness, sensitivity to desiccation, heat, and oxidative stress, and altered resistance to various chemicals
YDR268W	MSW1	Mitochondrial aminoacyl-tRNA Synthetase, tryptophan (W)	2	0	0	0	0	1	0
YDR298C	ATP5	ATP synthase	2	0	0	0	0	1	0		Non-essential gene; null mutation causes "petite" phenotype - slow growth on glucose and no growth with non-fermentable carbon sources, indicating respiratory deficiency; in systematic studies null mutants are sensitive to osmotic stress, desiccation, and to several chemicals including streptomycin, tunicamycin, MMS, edelfosine
YDR322C-A	TIM11	Translocase of the Inner Mitochondrial membrane	2	0	0	0	0	1	0
YDR377W	ATP17	ATP synthase	2	0	0	0	0	1	0		Non-essential gene; null mutation causes "petite" phenotype - slow growth on glucose and no growth with non-fermentable carbon sources, indicating respiratory deficiency; null mutant also shows increased frequency of mitochondrial genome loss (rho- mutations) and increased number of peroxisomes
YDR529C	QCR7	ubiQuinol-cytochrome C oxidoReductase	2	0	0	0	0	1	0
YEL024W	RIP1	Rieske Iron-sulfur Protein	2	0	0	0	0	1	0
YEL029C	BUD16	BUD site selection	2	0	0	0	1	1	0		Non-essential gene; null mutant has elongated G1 phase and smaller cell size; null mutant shows increased frequency of gross chromosomal rearrangements and accumulates greatly decreased levels of pyridoxal 5'-phosphate; in large-scale studies, null mutant displays random budding pattern, decreased competitive fitness in a variety of media, instability of the mitochondrial genome, and altered resi…
YER014W	HEM14	HEMe biosynthesis	2	0	0	0	0	1	0
YER019W	ISC1	Inositol phosphoSphingolipid phospholipase C	2	0	0	0	0	1	0
YER056C	FCY2	FluoroCYtosine resistance	2	0	0	0	0	1	0
YER061C	CEM1	Condensing Enzyme with Mitochondrial function	2	0	0	0	0	1	0		Non-essential gene; null mutant is incapable of respiratory growth (on non-fermentable carbon sources, such as glycerol, ethanol, lactate), shows a slow growth rate on a fermentable carbon source (glucose) and sensitivity to oxidative stress, cell-wall and DNA damaging agents and lipids; null mutation reduces the number of lipid droplets
YER070W	RNR1	RiboNucleotide Reductase	2	0	0	1	0	1	0		Non-essential gene in S288C; in some strains null mutation results in terminal cell cycle arrest at S phase after spore germination; mutations in W303 affect telomere length; in systematic studies in S288C null mutants grow slowly, have enlarged cells and abnormally elongated buds and show elevated sensitivity to heat, various metals, oxidative stress, and multiple drugs, including azoles, cyclos…
YER141W	COX15	Cytochrome c OXidase	2	0	0	0	0	1	0		Non-essential gene; null mutant is incapable of respiratory growth on nonfermentable carbon sources and grows slowly on fermentable carbon sources (petite phenotype); null mutant also shows increased frequency of nonfunctional mitochondrial genome (rho- mutations); under competitive growth conditions null mutant is sensitive to oxidative stress caused by hydrogen peroxide; in systematic studies m…
YER178W	PDA1	Pyruvate Dehydrogenase Alpha	2	0	0	0	0	1	0
YFL018C	LPD1	LiPoamide Dehydrogenase	2	0	0	0	0	1	0		Non-essential gene; null mutant is defective in respiratory growth and sensitive to canavanine and dipyridyl disulfide
YFR033C	QCR6	ubiQuinol-cytochrome C oxidoReductase	2	0	0	0	0	1	0
YGL119W	COQ8	COenzyme Q	2	0	0	0	0	1	0		Non-essential gene; null and point mutants are unable to respire, fail to accumulate ubiquinones, and exhibit sensitivity to linoleic acid; in large-scale studies, null mutant exhibits decreased biofilm formation, increased sulfur accumulation, increased innate thermotolerance, and altered resistance to various chemicals
YGL187C	COX4	Cytochrome c OXidase	2	0	0	0	0	1	0		Non-essential gene; null mutant exhibits petite phenotype (inability to grow on nonfermentable carbon sources and slow growth on fermentable carbon sources) indicating respiratory defficiency
YGL191W	COX13	Cytochrome c OXidase	2	0	0	0	0	0	0		Non-essential gene; null mutation causes partial respiratory growth defect on nonfermentable carbon sources and slow growth on fermentable carbon sources (petite phenotype); in a systematic study null mutant shows decreased utilization of proline or glutamate as nitrogen source
YGR171C	MSM1	Mitochondrial aminoacyl-tRNA Synthetase, Methionine	2	0	0	0	0	1	0
YGR180C	RNR4	RiboNucleotide Reductase	2	0	0	0	0	1	0
YGR243W	MPC3	Mitochondrial Pyruvate Carrier	2	0	0	0	0	1	0
YGR255C	COQ6	COenzyme Q	2	0	0	0	0	1	0		Non-essential gene; null mutant fails to respire and exhibits sensitivity to linoleic acid; in large-scale studies, the null mutant shows reduced competitive fitness, sensitivity to desiccation, heat, and oxidative stress, and altered resistance to various chemicals; overexpression confers enhanced invasive growth
YGR260W	TNA1	Transporter of Nicotinic Acid	2	0	0	0	0	1	0
YHR002W	LEU5	LEUcine biosynthesis	2	0	0	0	0	1	0		Non-essential gene; null mutant fails to grow on nonfermentable carbon sources; in large-scale studies, overexpression confers sensitivity to hydroxyurea, increased invasive growth, and cell cycle delay in G2 or M phase
YHR011W	DIA4	Digs Into Agar	2	0	0	0	0	1	0		Non-essential gene; null mutation abolishes respiratory growth on nonfermentable carbon sources and decreases growth rate on fermentable carbon sources; in systematic studies mutants show abnormally elongated buds, lower competitive fitness, reduced cell size, and increased resistance to wortmannin and rapamycin
YHR039C-A	VMA10		2	0	0	0	0	1	0
YHR051W	COX6	Cytochrome c OXidase	2	0	0	0	0	1	0		Non-essential gene; null mutant is incapable of respiratory growth on nonfermentable carbon sources and grows slowly on fermentable carbon sources (petite phenotype); null mutant also has abnormal lipid composition in mitochondria (lower amounts of phospatidylethanolamine and cardiolipin) and shows increased sensitivity to osmotic stress; in systematic studies mutants exhibit decreased competitiv…
YHR067W	HTD2	Hydroxyacyl-Thioester Dehydratase	2	0	0	0	0	1	0
YHR091C	MSR1	Mitochondrial tRNA Synthetase aRginine	2	0	0	0	0	1	0		Non-essential gene; null mutant is incapable of respiratory growth and fails to grow on non-fermentable carbon sources, also shows decreased cell size and abnormal mitochondrial morphology
YIL125W	KGD1	alpha-KetoGlutarate Dehydrogenase	2	0	0	0	0	1	0
YIL134W	FLX1	FLavin eXchange	2	0	0	0	0	1	0
YJL045W			2	0	0	0	0	1	0
YJL101C	GSH1	glutathione (GSH)	2	0	0	0	1	1	0		Non-essential gene; null mutation confers glutathione auxotrophy, slow growth and increased sensitivity to oxidative stress
YJL121C	RPE1	Ribulose 5-Phosphate Epimerase	2	0	0	0	1	1	0
YJL155C	FBP26	Fructose BisPhosphatase	2	0	0	0	1	1	0
YJL166W	QCR8	ubiQuinol-cytochrome C oxidoReductase	2	0	0	0	0	1	0
YJR048W	CYC1	CYtochrome C	2	0	0	0	0	1	0		Non-essential gene; null mutant fails to grow on nonfermentable carbon sources and displays resistance to 3-chlorolactic acid; in large-scale studies, null mutant shows reduced competitive fitness, shorter chronological lifespan, decreased desiccation resistance, and poor utilization of proline, ammonium, glutamine, and glutamate as nitrogen sources
YJR077C	MIR1	Mitochondrial Import Receptor	2	0	0	0	0	1	0
YKL016C	ATP7	ATP synthase	2	0	0	0	0	1	0		Non-essential gene; null mutant has "petite" phenotype - slow growth on glucose and no growth with non-fermentable carbon sources, indicating respiratory deficiency; in systematic studies null mutants become resistant to edelfosine, MMS, idarubicin, benomyl, caffeine, but sensitive to UV, cordycepin
YKL055C	OAR1	3-Oxoacyl-[Acyl-carrier-protein] Reductase	2	0	0	0	0	1	0		Non-essential gene; null mutant shows repiratory growth defect and sensitivity to acetaldehyde, acetic acid, ethanol, spermine; homozygous null mutation in diploids causes delayed progression through G1 phase of the cell cycle, decreased innate thermotolerance, and decreased glycogen accumulation
YKL080W	VMA5	Vacuolar Membrane Atpase	2	0	0	0	0	1	0
YKL085W	MDH1	Malate DeHydrogenase	2	0	0	0	0	1	0		Non-essential gene; null mutant has a severe respiratory growth defect; null mutant displays decreased replicative and chronological lifespans while the overexpressor has elevated lifespans; null mutant displays decreased survival rate in stationary phase and decreased desiccation resistance; null mutant has reduced mitochondrial zinc accumulation and increased acetic acid excretion; homozygous d…
YKL106W	AAT1	Aspartate AminoTransferase	2	0	0	0	0	1	0		Non-essential gene; null mutant has a reduced respiratory growth rate and decreased competitive fitness on non-fermentable carbon sources; null has reduced groth on minimal medium and a reduced ability to use proline as a nitrogen source; null mutant has a reduction in caloric restriction-mediated lifespan extension, while overexpression enhances both chronological and replicative lifespan; overe…
YKL141W	SDH3	Succinate DeHydrogenase	2	0	1	1	0	1	0		Respiratory growth decreased
YKL174C	TPO5	Transporter of POlyamines	2	0	0	0	0	1	0
YKL194C	MST1	Mitochondrial aminoacyl-tRNA Synthetase, Threonine	2	0	0	0	0	1	0
YKL212W	SAC1	Suppressor of ACtin	2	0	0	0	1	1	0		Non-essential gene; null mutation affects phosphatidylinositol phosphate pools and leads to abnormal actin cytoskeleton, defects in protein secretion, endocytosis and vacuolar transport, increased sensitivity to low temperatures, cell wall-affecting drugs (caffeine, Calcofluor White) and multiple other chemicals; mutations cause inositol auxotrophy
YLR027C	AAT2	Aspartate AminoTransferase	2	0	0	1	0	1	0		Non-essential gene in S288C, but essential in the Sigma1278b background; S288C null mutant displays a decreased growth rate and decreased competitive fitness in rich medium, temperature sensitivity, and a decreased respiratory growth rate; null mutant is sensitive to DNA synthesis inhibitors, DNA damaging agents and topoisomerase inhibitors; null mutant has decreased resistance to hyperosmotic st…
YLR038C	COX12	Cytochrome c OXidase	2	0	0	0	0	1	0		Non-essential gene; null mutant is deficient in respiratory growth on nonfermentable carbon sources and grows slowly on fermentable carbon sources (petite phenotype); in systematic studies mutants show decreased competitive fitness, shortened chronological lifespan and decreased rate of alternative nitrogen source utilization
YLR056W	ERG3	ERGosterol biosynthesis	2	0	0	0	1	1	0		Non-essential gene; null mutant fails to synthesize ergosterol and cannot grow on nonfermentable carbon sources; null mutant exhibits increased resistance to azole antifungal drugs and decreased resistance to various other drugs; null mutant has reduced competitive fitness in a large-scale study
YLR070C	XYL2		2	0	0	0	0	1	0
YLR201C	COQ9	COenzyme Q	2	0	0	0	0	1	0		Non-essential gene; null mutant fails to respire and exhibits sensitivity to linoleic acid; in large-scale studies, the null mutant shows reduced competitive fitness and chronological lifespan, sensitivity to desiccation, starvation, and oxidative stress, and altered resistance to various chemicals; overexpression causes reduced filamentous growth
YLR260W	LCB5	Long-Chain Base	2	0	0	0	0	1	0
YLR295C	ATP14	ATP synthase	2	0	0	0	0	1	0		Non-essential gene; null mutant is incapable of respiratory growth on non-fermentable carbon source and shows no sporulation, abnormal mitochondrial morphology and increased frequency of mitochondrial genome loss (rho- mutations); in systematic studies null mutant shows reduced competitive fitness; in Sigma1278b null mutant shows greatly decreased filamentous growth
YLR377C	FBP1	Fructose-1,6-BisPhosphatase	2	0	0	0	0	1	0
YLR382C	NAM2	Nuclear Accommodation of Mitochondria	2	0	0	0	0	1	0		Non-essential gene; null mutant is incapable of respiration and shows petite phenotype, decreased endocytosis and biofilm formation, sensitivity to oxidative stress, hygromycin B, spermine, and decreased ability to utilize ammonium as a nitrogen source
YLR395C	COX8	Cytochrome c OXidase	2	0	0	0	0	1	0		Non-essential gene; null mutant shows lower respiratory growth rate and decreased competitive fitness
YLR447C	VMA6	Vacuolar Membrane Atpase	2	0	0	0	0	1	0
YML004C	GLO1	GLyOxalase	2	0	0	0	0	1	0
YML081C-A	ATP18	ATP synthase	2	0	0	0	0	1	0		Non-essential gene; null mutation causes "petite" phenotype - slow growth on glucose and no growth with non-fermentable carbon sources, indicating respiratory deficiency; null mutant also shows increased frequency of mitochondrial genome loss (rho- mutations)
YML110C	COQ5	COenzyme Q	2	0	0	0	0	1	0		Non-essential gene; null mutant fails to respire and exhibits reduced chronological lifespan and sensitivity to linoleic acid; in large-scale studies, the null mutant shows reduced competitive fitness, sensitivity to desiccation and heat, reduced biofilm formation, and altered resistance to various chemicals
YML120C	NDI1	NADH Dehydrogenase Internal	2	0	0	0	0	1	0		Non-essential gene; null mutation results in decreased apoptosis, replicative lifespan and respiratory growth; overexpression causes increased accumulation of reactive oxygen species
YMR015C	ERG5	ERGosterol biosynthesis	2	0	0	0	1	1	0		Non-essential gene; null mutant has abnormal lipid particles and displays decreased replicative lifespan, increased resistance to nystatin and cycloheximide; in systematic studies null mutant is sensitive to multiple chemicals, including benomyl, nocodazole, hydroxyurea, echinocandin, rapamycin, fluconazole, Congo Red
YMR207C	HFA1		2	0	0	0	0	1	0
YMR267W	PPA2	PyroPhosphatAse	2	0	0	0	0	1	0
YMR293C	HER2	Hmg2p ER Remodeling	2	0	0	0	0	1	0
YNL037C	IDH1	Isocitrate DeHydrogenase	2	0	0	0	0	1	0
YNL071W	LAT1		2	0	0	0	0	1	0
YNL073W	MSK1	Mitochondrial aminoacyl-tRNA Synthetase, lysine (K)	2	0	0	0	0	1	0
YNL106C	INP52	INositol polyphosphate 5-Phosphatase	2	0	0	0	0	1	0
YNL117W	MLS1	MaLate Synthase	2	0	0	0	0	1	0
YNL169C	PSD1	PhosphatidylSerine Decarboxylase	2	0	0	0	0	0	0		Non-essential gene; null mutant has fragmented and aggregated mitochondria, and displays defective respiratory growth; null mutant accumulates elevated levels of phosphatidylinositol but reduced levels of other phospholipids; in large-scale studies, null mutant has reduced competitive fitness and reduced resistance to various chemicals; overexpression in strain Sigma1278b confers increased invasi…
YNR001C	CIT1	CITrate synthase	2	0	0	0	0	1	0		Non-essential gene; null mutant displays decreased ability to utilize lactate and acetate carbon sources and is sensitive to rapamycin; in large-scale studies the null mutant displays decreased competitive fitness and chronological lifespan, and sensitivity to various chemicals
YNR041C	COQ2	COenzyme Q	2	0	0	0	0	1	0		Non-essential gene; null mutant fails to respire and exhibits mitochondrial genome instability; in large-scale studies, the null mutant shows reduced competitive fitness, sensitivity to desiccation, heat, and oxidative stress, increased starvation-induced mitophagy, and sensitivity to various chemicals
YOL033W	MSE1	Mitochondrial aminoacyl-tRNA Synthetase, Glutamate (E)	2	0	0	0	0	1	0
YOL096C	COQ3	COenzyme Q	2	0	0	0	0	1	0		Non-essential gene; null mutant shows decreased respiratory growth on nonfermentable carbon sources and is sensitive to linoleic acid; in systematic studies mutants exhibit decreased competitive fitness under several conditions, produce fewer lipid droplets per cell, and have higher sensitivity to quinine, acetaldehyde, tunicamycin, DTT and various lipids; mutants are also deficient in utilizatio…
YOL126C	MDH2	Malate DeHydrogenase	2	0	0	0	0	1	0
YOR065W	CYT1	CYTochrome c1	2	0	0	0	0	1	0		Non-essential gene; null mutant is incapable of respiratory growth on nonfermentable carbon sources and grows slowly on fermentable carbon sources (petite phenotype); in systematic studies, mutants show decreased competitive fitness, abnormal lipid particle and mitochondria morphology, and increased sensitivity to lipids and amitrole
YOR136W	IDH2	Isocitrate DeHydrogenase	2	0	0	0	0	1	0
YOR142W	LSC1	Ligase of Succinyl-CoA	2	0	0	0	0	1	0
YOR155C	ISN1	IMP-Specific 5'-Nucleotidase	2	0	0	0	0	1	0
YOR221C	MCT1	Malonyl-CoA:ACP Transferase	2	0	0	0	0	1	0
YOR241W	MET7	METhionine requiring	2	0	0	0	1	1	0
YOR323C	PRO2	PROline requiring	2	0	0	0	0	0	0
YOR360C	PDE2	PhosphoDiEsterase	2	0	0	0	0	1	0		Non-essential gene; null mutant has higher levels of cAMP and shows pleiotropic defects, including increased cell size, sensitivity to osmotic and oxidative stresses, cell wall defects, and inability to survive loss of mitochonrial genome (petite-negative phenotype); in Sigma1278b null mutation prevents invasive growth; overexpression causes slow growth and abnormal budding
YOR375C	GDH1	Glutamate DeHydrogenase	2	0	0	0	0	1	0		Non-essential gene; null mutant accumulates 2-oxoglutarate when grown on glucose as a carbon source and shows respiratory growth deficiency on non-fermentable carbon sources
YPL040C	ISM1	Isoleucyl tRNA Synthetase of Mitochondria	2	0	0	0	0	1	0		Non-essential gene; null mutant fails to respire and loses the mitochondrial genome; homozygous null mutant diploid exhibits decreased chronological lifespan; in large-scale studies, null mutant exhibits smaller cell size, decreased competitive fitness in a variety of media, sensitivity to heat, desiccation, and UV, and increased ability to form biofilms; overexpression confers increased invasive…
YPL059W	GRX5	GlutaRedoXin	2	0	0	0	1	1	0
YPL078C	ATP4	ATP synthase	2	0	0	0	0	1	0		Non-essential gene; null mutant has "petite" phenotype - slow growth on glucose and no growth with non-fermentable carbon sources, indicating respiratory deficiency; null mutant also shows abnormalities in mitochondrial genome maintenance and sensitivity to oxidative stress
YPL097W	MSY1	Mitochondrial aminoacyl-tRNA Synthetase, tyrosine (Y)	2	0	0	0	0	1	0
YPL104W	MSD1	Mitochondrial aminoacyl-tRNA Synthetase, Aspartate (D)	2	0	0	0	0	1	0
YPL148C	PPT2	Phosphopantetheine:Protein Transferase	2	0	0	0	0	1	0
YPL172C	COX10	Cytochrome c OXidase	2	0	0	0	0	1	0		Non-essential gene; null mutant fails to respire; in large-scale studies, the null mutant shows reduced competitive fitness and chronological lifespan, sensitivity to desiccation, starvation, and oxidative stress, small cell size, increased biofilm formation, and altered resistance to various chemicals
YPL234C	VMA11	Vacuolar Membrane Atpase	2	0	0	0	0	1	0
YPL262W	FUM1	FUMarase	2	0	0	0	0	1	0
YPL265W	DIP5	DIcarboxylic amino acid Permease	2	0	0	0	0	1	0		Non-essential gene; in systematic studies mutants show reduced competitive fitness, and decreased budding index, slow respiratory growth and sensitivity to Calcofluor White, benomyl, hygromycin B in diploids
YPL271W	ATP15	ATP synthase	2	0	0	0	0	1	0		Non-essential gene; null mutant is unable to grow on non-fermentable carbon sources, indicating respiratory growth defect; in systematic studies null mutants are sensitive to Congo Red, MMS, rapamycin, but resistant to miconazole, and show reduced competitive fitness
YPR020W	ATP20	ATP synthase	2	0	0	0	0	1	0		Non-essential gene; null mutation results in reduced respiratory growth on non-fermantable carbon sources and abnormal mitochondrial morphology
YPR021C	AGC1	Aspartate-Glutamate Carrier	2	0	0	0	0	1	0		Non-esseential gene; null mutants have abnormal vacuolar morphology, decreased competitive fitness, and are impaired in respiratory growth; heterozygous diploid nulls are haploinsufficient, and sensitive to salt and various antifungals; overexpression slows vegetative growth in S288C, increases invasive growth in Sigma1278b
YPR047W	MSF1	Mitochondrial aminoacyl-tRNA Synthetase, Phenylalanine (F)	2	0	0	0	0	1	0
YPR191W	QCR2	QH2:cytochrome-C oxidoReductase	2	0	0	0	0	1	0
YBR196C	PGI1	PhosphoGlucoIsomerase	0	1	1	1	0	0	0
YDR173C	ARG82	ARGinine requiring	0	1	0	0	1	0	1		Non-essential gene; null mutant is sterile and auxotrophic for ornithine, arginine and myo-inositol; null mutant is heat sensitive, has a decreased growth rate on rich media, is unable to grow anaerobically and displays decreased competitive fitness on various media; null mutant is unable to utilize ornithine and has decreased ability to utilize ammonia as a nitrogen source; null mutant displays …
YGL084C	GUP1	Glycerol UPtake	0	1	0	1	0	1	1
YOR209C	NPT1	Nicotinate PhosphoribosylTransferase	0	1	0	0	0	0	1
YPL061W	ALD6	ALdehyde Dehydrogenase	0	1	0	0	0	0	1		Non-essential gene; null mutant displays decreased growth rate, competitive fitness and an inability to utilize ethanol as a carbon source; null mutant is defective for acetate formation during anaerobic growth, and for glycogen accumulation; null mutant is sensitive to oxidative stress, but displays increased resistance to methylmercury, hyperosmotic stress, nitrogen starvation and zinc limitati…
YPL069C	BTS1	Bet Two Suppressor	0	1	0	0	0	0	0		Non-essential gene; null mutant is sensitive to cold and shows reduced levels of geranylgeranyl pyrophosphate; in systematic studies null mutants are sensitive to multiple chemicals, including Congo Red, Calcofluor White, amitrole, cyclisporin A, and show reduced competitive fitness
YER170W	ADK2	ADenylate Kinase	0	2	0	0	0	0	1		Non-essential gene; in systematic studies, null mutant displays reduced growth rate under anaerobic conditions and increased sensitivity to amitrole and cycloheximide
YHR123W	EPT1	EthanolaminePhosphoTransferase	0	2	0	0	0	0	1
YJR001W	AVT1	Amino acid Vacuolar Transport	0	2	0	0	0	0	1		Non-essential gene; null mutant shows reduced accumulation of proline in vacuole; in systematic studies null mutants have shorter replicative lifespan, decreased anaerobic growth and biofilm formation; overexpression leads to abnormal vacuolar and mitochondrial morphology
YKL192C	ACP1	Acyl Carrier Protein	0	2	0	1	0	0	0		Essential gene in S288C, but non-essential in another background; S288C-derived null mutant is viable but slow growing when cultured anaerobically; non-essential null mutant is petite and displays decreased accumulation of lipoic acid; reduction of function mutant displays decreased competitive fitness in minimal medium, chromosomal instability, and decreased resistance to hydroxyurea and MMS; ov…
YML070W	DAK1	DihydroxyAcetone Kinase	0	2	0	0	0	0	1		Non-essential gene; null mutant is sensitive to dihydroacetone (glycerone); in systematic studies, mutants show poor growth under anaerobic conditions; overexpression in strain Sigma1278b leads to greatly increased filamentous growth
YMR056C	AAC1	ADP/ATP Carrier	0	2	0	0	0	0	1		Non-essential gene; null mutants display poor anaerobic growth, but have increased competitive fitness in minimal medium and rich medium supplemented with ethanol
YMR246W	FAA4	Fatty Acid Activation	0	2	0	0	0	0	1		Non-essential gene; null mutant contains lower levels of long-chain acyl-CoA and shows decreased anaerobic growth and sensitivity to cicloheximide, neomycin and streptomycin
YOR245C	DGA1	DiacylGlycerol Acyltransferase	0	2	0	0	0	0	1		Non-essential gene; null mutation results in reduced level of triglycerides and abnormal morphology of lipid particles; overexpression causes elevated lipid accumulation; mutants in systematic studies show decreased anaerobic growth, elevated polyphosphates, increased sensitivity to flucytosine, and reduced competitive fitness
YLR153C	ACS2	Acetyl CoA Synthetase	1	1	1	1	0	0	0	Essential in YDP medium, and Rintala medium	Non-essential gene; null mutant is capable of respiratory growth on non-fermentable carbon sources, but incapable of fermentative growth on glucose as a carbon source
YAL012W	CYS3	CYStathionine gamma-lyase	1	1	0	1	1	1	0		Non-essential gene; null mutant is cysteine auxotroph and shows slow growth in exponential phase; in Sigma1278b strain background, null mutant is incapable of invasive growth; in systematic studies, mutants are sensitive to arsenite, selenide, DMSO, and resistant to selenomethionine and myriocin
YAR015W	ADE1	ADEnine requiring	1	1	0	0	1	0	0		Non-essential gene; null mutant displays adenine auxotrophy and forms red colonies
YBL033C	RIB1	RIBoflavin biosynthesis	1	1	0	0	0	1	1
YBL076C	ILS1	IsoLeucine-tRNA Synthetase	1	1	1	1	0	0	0
YBR004C	GPI18	GlycosylPhosphatidylInositol	1	1	1	1	0	0	0		Essential gene; in large-scale studies, repression of expression causes decreased competitive fitness; overexpression causes slow growth; heterozygous null mutant has increased heat sensitivity
YBR011C	IPP1	Inorganic PyroPhosphatase	1	1	1	1	0	0	0
YBR029C	CDS1	CDP-Diacylglycerol Synthase	1	1	1	1	0	0	0		Variously reported as essential and as non-essential gene; reduced function mutants show increased competitive fitness and sensitivity to rapamycin; conditional mutants are sensitive to heat; null mutants have abnormal morphology of the ER and lipid particles; overexpression slows growth in strain S288C, enhances pseudohyphal growth in strain Sigma1278b
YBR041W	FAT1	FATty acid transporter	1	1	0	0	0	0	0
YBR115C	LYS2	LYSine requiring	1	1	0	0	0	0	0		Non-essential gene; null mutant requires lysine for growth and is sensitive to acetic acid; lys2-402 mutant is able to utilize alpha-aminoadipate as nitrogen source; in large-scale studies null mutant displays altered resistance to various chemicals
YBR126C	TPS1	Trehalose-6-Phosphate Synthase	1	1	0	0	1	0	1		Non-essential gene; null mutant shows decreased innate thermotolerance and higher sensitivity to desiccation; null mutation results in reduced accumulation of glycogen and trehalose, and lower ethanol tolerance; in systematic studies null mutant has small cell size, abnormally elongated buds, reduced respiratory growth rate; decreased biofilm formation and decreased competitive fitness
YBR127C	VMA2	Vacuolar Membrane Atpase	1	1	0	0	1	1	0		Non-essential gene; null mutant is sensitive to metal ions such as Zn2+, Cd2+, and Ni2+, and accumulates reduced levels of inorganic polyphosphates; null mutant exhibits shortened chronological and replicative lifespan, is sensitive to oxidative stress, and shows earlier onset of mitochondrial dysfunction during aging; in large-scale studies, the null mutant shows reduced competitive fitness in s…
YBR153W	RIB7	RIBoflavin biosynthesis	1	1	1	1	0	0	0
YBR166C	TYR1	TYRosine	1	1	0	0	0	0	1
YBR176W	ECM31	ExtraCellular Mutant	1	1	0	0	1	0	1
YBR192W	RIM2	Replication In Mitochondria	1	1	1	1	0	0	0
YBR248C	HIS7	HIStidine requiring	1	1	0	0	1	0	0
YBR252W	DUT1	DUTp pyrophosphatase	1	1	1	1	1	0	0		Essential gene; null mutant can be rescued by exogenous thymidylate (dTMP); reduction-of-function mutants show cell cycle arrest at G2/M transition, decreased exponential growth rate and increased mutation frequency
YBR256C	RIB5	RIBoflavin biosynthesis	1	1	1	1	0	0	0
YBR265W	TSC10	Temperature-sensitive Suppressors of Csg2 mutants	1	1	1	1	0	0	0		Essential gene; diploid heterozygous null mutant is sensitive to dihydromotuporamine C; in large-scale studies, repression confers lower competitive fitness, sensitivity to HU and MMS, and resistance to myriocin; diploid heterozygous null mutant is sensitive to a human cationic antimicrobial peptide
YCL018W	LEU2	LEUcine biosynthesis	1	1	0	0	0	0	0		Non-essential gene; null mutant requires leucine for growth and is sensitive to acetic acid; overexpression confers increased acetic acid resistance
YCL030C	HIS4	HIStidine requiring	1	1	0	0	0	0	0		Non-essential gene; mutations confer histidine auxotrophy and increased sensitivity to metal ions
YCR012W	PGK1	3-PhosphoGlycerate Kinase	1	1	1	1	0	0	0		Essential gene under standard conditions; null mutant is unable to utilize glucose, galactose, or glycerol carbon sources but can grow on ethanol; overexpression confers increased growth rate; in large-scale studies, mutants exhibit chromosome instability and reduced starvation resistance
YCR034W	ELO2	fatty acid ELOngation	1	1	0	0	0	0	0
YCR053W	THR4	THReonine requiring	1	1	0	0	1	1	0
YDL015C	TSC13	Temperature-sensitive Suppressors of Csg2 mutants	1	1	1	1	0	0	0		Essential gene; ts mutant has smaller piecemeal microautophagy of the nucleus blebs and vesicles; in large-scale studies, repression confers increased competitive fitness, resistance to myriocin, and sensitivity to HU and MMS; overexpression confers slow growth
YDL045C	FAD1	FAD synthetase	1	1	1	1	0	0	0
YDL055C	PSA1		1	1	1	1	0	0	0
YDR007W	TRP1	TRyPtophan	1	1	0	0	1	0	0		Non-essential gene; null mutation causes tryptophan auxotrophy and increased cold sensitivity; null mutant is also sensitive to gamma rays, acetate, cisplatin, daunorubicin, and shows decreased competitive fitness in systematic studies
YDR023W	SES1	SEryl-tRNA Synthetase	1	1	1	1	0	0	0		Essential gene; in large-scale studies, overexpression causes slow growth
YDR037W	KRS1	Lysyl (K) tRNA Synthetase	1	1	1	1	0	0	0		Essential gene; in large-scale studies, repression causes telomere shortening, reduced competitive fitness, and MMS sensitivity; uncharacterized mutation confers cycloheximide resistance; diploid heterozygous null mutant is haploinsufficient
YDR050C	TPI1	Triose-Phosphate Isomerase	1	1	1	1	0	0	0		Essential gene under standard conditions; null mutant is viable with inositol supplementation; null mutant displays sensitivity to lithium chloride and sodium valproate; in large-scale studies mutant displays a chromosome instability (CIN) phenotype, decreased endocytosis, and increased competitive fitness
YDR062W	LCB2	Long-Chain Base	1	1	1	1	0	0	0
YDR074W	TPS2	Trehalose-6-Phosphate Synthase/phosphatase	1	1	0	0	1	0	1
YDR127W	ARO1	AROmatic amino acid requiring	1	1	0	0	0	0	0		Non-essential gene; null mutant is sensitive to 2-phenylethanol and shows auxotrophy for phenylalanine, tyrosine and tryptophan; in large-scale studies null mutants show increased sensitivity to multiple chemicals, including MMS, mycophenolic acid, cycloheximide, ethanol, bleomycin, azoles, camptothecin, cordycepin, eugenol, rapamycin, streptomycin, tunicamycin
YDR158W	HOM2	HOMoserine requiring	1	1	0	0	0	0	0
YDR226W	ADK1	ADenylate Kinase	1	1	0	1	1	1	0		Non-essential gene; null mutant displays slow growth and inability to utilize non-fermentable carbon sources (glycerol, lactate); also shows depleted pool of ADP and ATP, increased accumulation of ethanol and glycerol, inositol auxotrophy and delayed progression through G1 phase of the cell cycle
YDR234W	LYS4	LYSine requiring	1	1	0	0	0	0	0
YDR236C	FMN1	FMN biosynthesis	1	1	1	1	0	0	0		Essential gene; depletion causes abnormal mitochondrial morphology; overexpression causes slow growth; haploinsufficient
YDR341C			1	1	1	1	0	0	0
YDR353W	TRR1	ThioRedoxin Reductase	1	1	1	1	0	0	0
YDR354W	TRP4	TRyPtophan	1	1	0	0	1	0	1
YDR367W	KEI1	Kex2-cleavable protein Essential for Inositol phosphorylceramide synthesis	1	1	1	1	0	0	0
YDR408C	ADE8	ADEnine requiring	1	1	0	0	1	0	0		Non-essential gene; null mutant displays adenine auxotrophy and increased sensitivity to tellurite; in large-scale studies null mutant shows decreased competitive fitness, lower innate thermotolerance, shortened chronological lifespan
YDR454C	GUK1	GUanylate Kinase	1	1	1	1	0	0	0
YDR487C	RIB3	RIBoflavin biosynthesis	1	1	1	1	0	0	0
YDR531W	CAB1	Coenzyme A Biosynthesis	1	1	1	1	0	0	0		Essential gene; conditional mutant is heat sensitive; heterozygous diploid null mutant is haploproficient, has a decreased cell size, and decreased resistance to compounds that inhibit fatty acid and sphingolipid biosynthesis; hypomorphic DAmP allele displays decreased competitive fitness on minimal medium
YEL021W	URA3	URAcil requiring	1	1	0	0	1	0	0		Null mutant is auxotrophic for uracil, and display increased resistance to ureidosuccinic acid and 5-fluoroorotic acid (5-FOA), and show increased acetic acid sensitivity
YEL027W	VMA3	Vacuolar Membrane Atpase	1	1	0	0	1	1	0
YEL051W	VMA8	Vacuolar Membrane Atpase	1	1	0	0	1	1	0
YER023W	PRO3	PROline requiring	1	1	1	1	0	0	0		Non-essential gene; null mutant is auxotrophic for proline and fails to grow in standard rich medium (YPD) without proline supplementation; conditional (ts) mutant shows chromosome instability
YER026C	CHO1	CHOline requiring	1	1	0	0	1	0	0		Non-essential gene; null mutant requires choline for growth, has elevated sensitivity to ionic stress, and has increased resistance to killer toxin HM-1; in large-scale experiments, null mutant shows decreased resistance to acid pH and various chemicals
YER043C	SAH1	S-Adenosyl-l-Homocysteine hydrolase	1	1	1	1	0	0	0
YER052C	HOM3	HOMoserine requiring	1	1	0	0	0	0	0		Non-essential gene; null mutation causes auxotrophy for methionine, threonine and homoserine; activation leads to excretion of threonine
YER055C	HIS1	HIStidine	1	1	0	0	0	0	0
YER069W	ARG5,6	ARGinine requiring	1	1	0	0	0	0	0		Non-essential gene; mutation results in arginine autotrophy; null mutant has decreased competitive fitness in synthetic medium and is unable to use allantoin as nitrogen source; heterozygous diploid displays decreased starvation resistance; null has an endocytosis defect; heterozygous diploid null is haploinsufficient
YER086W	ILV1	IsoLeucine-plus-Valine requiring	1	1	0	0	0	0	0
YER090W	TRP2	TRyPtophan	1	1	0	0	0	0	0		Non-essential gene; null mutation causes tryptophan auxotrophy and increased resistance to toxic analog 5-fluoroanthranilic acid; in systematic studies null mutant shows reduced growth rate and competitive fitness, and sensitivity to alkaline pH, oxidative stress and multiple chemicals, including azole drugs and MMS
YER091C	MET6	METhionine requiring	1	1	0	0	1	0	0		Non-essential gene; null mutant is a methionine auxotroph that exhibits reduced competitive fitness in synthetic media, and is unable to grow using allantoin as a nitrogen source; overexpression results in a decreased rate of vegetative growth
YFL022C	FRS2	phenylalanyl (F)-tRNA Synthetase	1	1	1	1	0	0	0
YFL045C	SEC53	SECretory	1	1	1	1	0	0	0
YFR025C	HIS2	HIStidine requiring	1	1	0	0	0	0	0
YFR030W	MET10	METhionine requiring	1	1	0	0	1	0	0
YGL009C	LEU1	LEUcine biosynthesis	1	1	0	0	0	0	0
YGL012W	ERG4	ERGosterol biosynthesis	1	1	0	0	1	1	0		Non-essential gene; null mutant has abnormal lipid particles, decreased shmoo formation and mating efficiency, and shows sensitivity to brefeldin A, Calcofluor White, cycloheximide, echinocandin B, mycophenolic acid and papulacandin B; in systematic studies null mutants display decreased biofilm formation, reduced endocytosis, defective sporulation in diploids, increased sensitivity to multiple c…
YGL026C	TRP5	TRyPtophan	1	1	0	0	1	0	0
YGL055W	OLE1	OLEic acid requiring	1	1	1	1	0	0	0		Essential gene under standard conditions; null mutant is viable with oleic acid supplementation; heat-sensitive mutant requires oleic acid at restrictive temperature but displays abnormal distribution of mitochondria even at permissive temperature; overexpression confers increased resistance to ethanol; in large-scale studies, overexpression causes increased invasive growth
YGL080W	MPC1	Mitochondrial Pyruvate Carrier	1	1	0	0	1	0	0		Non-essential gene; null mutant is auxotrophic for valine, grows slowly, accumulates pyruvate, and shows decreased competitive fitness
YGL154C	LYS5	LYSine requiring	1	1	0	0	0	0	0		Non-essential gene; null mutant requires lysine for growth; lys5-101 mutant is able to utilize alpha-aminoadipate as nitrogen source; in large-scale studies null mutant displays decreased competitive fitness, altered resistance to various chemicals, and increased glycogen accumulation; overexpression in a diploid confers increased pseudohyphal growth
YGL234W	ADE5,7	ADEnine requiring	1	1	0	0	1	0	0		Non-essential gene; null mutant displays adenine auxotrophy; in large-scale studies null mutant shows decreased competitive fitness, shortened chronological lifespan and lower innate thermotolerance
YGL245W	GUS1	GlUtamyl-tRNA Synthetase	1	1	1	1	0	0	0
YGR020C	VMA7	Vacuolar Membrane Atpase	1	1	0	0	1	1	0
YGR037C	ACB1	Acyl-CoA-Binding	1	1	0	0	0	0	0		Non-essential gene; null mutant shows extended replicative lifespan under caloric restrictions; in large-scale surveys, null mutation causes increased frequency of mitochondrial genome loss and decreased competitive fitness; null mutant shows greatly decreased filamentous growth and absent invasive growth in Sigma1278b
YGR061C	ADE6	ADEnine requiring	1	1	0	0	1	0	0		Non-essential gene; null mutant displays adenine auxotrophy and increased chromosome instability; in large-scale studies null mutant shows decreased competitive fitness, increased heat sensitivity and lower innate thermotolerance
YGR094W	VAS1	VAlyl-tRNA Synthetase	1	1	1	1	0	0	0		Essential gene; overexpression causes nocodazole sensitivity; in large-scale studies, repression confers increased competitive fitness and sensitivity to HU and MMS; overexpression causes accumulation of large-budded cells in G2 or M phase arrest and increased invasive growth
YGR155W	CYS4	CYStathionine beta-synthase	1	1	0	1	1	1	0		Non-essential gene; null mutant is auxotrophic for cysteine, grows slowly, shows decreased accumulation of glutathione and sensitivity to oxidative stress and metals (zinc, cobalt, manganese, cadmium); null mutant also shows decreased rate of respiratory growth; overexpression leads to decreased cell size and increased growth rate
YGR185C	TYS1	TYrosyl-tRNA Synthetase	1	1	1	1	0	0	0		Essential gene; tys1-1 ts mutant accumulates tRNA-Tyr in the nucleus at restrictive temperature; in large-scale studies, repression causes lower competitive fitness; diploid homozygous tys1-1 ts mutant displays reduced sporulation efficiency; diploid heterozygous null mutant has altered resistance to human cationic antimicrobial peptides
YGR204W	ADE3	ADEnine requiring	1	1	0	0	0	0	0		Non-essential gene; null mutant displays adenine and histidine auxotrophy; in large-scale studies null mutant shows decreased competitive fitness
YGR264C	MES1	MEthionyl-tRNA Synthetase	1	1	1	1	0	0	0
YGR277C	CAB4	Coenzyme A Biosynthesis	1	1	1	1	0	0	0		Essential gene; conditional mutant is heat sensitive
YHR018C	ARG4	ARGinine requiring	1	1	0	0	0	0	0		Non-essential gene; null mutant is auxotrophic for arginine and displays decreased accumulation of arginine; null mutant has decreased competitive fitness in synthetic medium and is unable to use allantoin as nitrogen source; homozygous diploid null displays decreased resistance to zinc deficiency; heterozygous null mutant is haploproficient
YHR019C	DED81	Defines Essential Domain	1	1	1	1	0	0	0		Essential gene in a systematic study; in a large-scale survey, repression leads to increased chromosomal rearrangements and chromosome loss
YHR020W			1	1	1	1	0	0	0
YHR025W	THR1	THReonine requiring	1	1	0	0	1	1	0
YHR026W	VMA16	Vacuolar Membrane Atpase	1	1	0	0	1	1	0
YHR074W	QNS1	glutamine (Q) dependent Nad+ Synthetase	1	1	1	1	0	0	0
YHR128W	FUR1	5-FluoroURidine resistant	1	1	1	1	0	0	0	Inviable (SGD) and Essential YDP, probably essentiality related to cell growth
YHR162W	MPC2	Mitochondrial Pyruvate Carrier	1	1	0	0	1	0	0
YHR208W	BAT1	Branched-chain Amino acid Transaminase	1	1	0	0	1	0	0		Non-essential gene; null mutant is a valine auxotroph, displays an increase in growth rate, decrease in cell size and a decrease in the duration of the G1 phase of the cell cycle; null mutant is heat sensitive; overexpressor is rapamycin resistant
YIL020C	HIS6	HIStidine requiring	1	1	0	0	0	0	0
YIL078W	THS1	THreonyl tRNA Synthetase	1	1	1	1	0	0	0		Essential gene; ths1-G145D mutation in editing domain causes slower growth; in large-scale studies, repression confers lower competitive fitness; overexpression causes slow growth and increased invasive growth; diploid heterozygous null mutant shows lower starvation resistance, sensitivity to human cationic antimicrobial peptides, and sensitivity to various chemicals
YIL094C	LYS12	LYSine requiring	1	1	0	0	0	0	0
YIL116W	HIS5	HIStidine requiring	1	1	0	0	0	0	0
YIL145C	PAN6	PANtothenate biosynthesis	1	1	0	0	1	0	0
YIR034C	LYS1	LYSine requiring	1	1	0	0	0	0	1
YJL005W	CYR1	CYclic AMP Requirement	1	1	1	1	0	0	0		Essential gene; conditional mutations confer slow growth, increased accumulation of glycogen and increased sensitivity to heat and oxidative stress; conditional mutants are defective in respiratory growth and show increased chronological lifespan
YJL088W	ARG3	ARGinine requiring	1	1	0	0	1	0	0		Non-essential gene; null mutant is auxotrophic for arginine and displays decreased accumulation of arginine and increased accumulation of ornithine; null mutant has decreased competitive fitness in synthetic media newly germinated spores have a decreased growth rate; homozygous diploid null has an increased sporulation efficiency; heterozygous diploid null is haploinsufficient
YJL097W	PHS1	PTPLA Homolog involved in Sphingolipid biosynthesis 1	1	1	1	1	0	0	0
YJL026W	RNR2	RiboNucleotide Reductase	1	1	1	1	0	0	0	Inviable due to dNTP synthesis
YJL130C	URA2	URAcil requiring	1	1	0	0	1	0	1
YJL153C	INO1	INOsitol requiring	1	1	0	0	1	0	0		Non-essential gene; null mutant shows inositol auxotrophy and decreased accumulation of glycogen; overexpression lowers sensitivity to alcohols
YJR016C	ILV3	IsoLeucine-plus-Valine requiring	1	1	1	1	1	0	0
YJR073C	OPI3	OverProducer of Inositol	1	1	0	0	0	1	1		Non-essential gene; null mutant displays Opi- phenotype (overproduction and excretion of inositol in the absence of inositol and choline), abnormal ER morphology, and reduced resistance to desiccation; in large-scale studies null mutant shows reduced competitive fitness, decreased innate thermotolerance, increased glycogen accumulation, reduced filamentous growth, and sensitivity to various chemi…
YJR137C	MET5	METhionine requiring	1	1	0	0	1	0	0
YJR139C	HOM6	HOMoserine requiring	1	1	0	0	0	0	1
YKL001C	MET14	METhionine requiring	1	1	0	0	1	0	0		Non-essential gene; null mutant displays methionine auxotrophy, decreased endocytosis and reduced competitive fitness
YKL004W	AUR1	AUreobasidin A Resistance	1	1	1	1	0	0	0		Essential gene; conditional mutant displays decreased accumulation of ceramide and inositol phosphoceramide; repressible mutant has disassembled intranuclear and cytoplasmic microtubules, a reduction in beta-tubulin levels and diffuse cell surface disposition of chitin; overexpression results in a decreased rate of vegetative growth and hyperosmotic stress resistance; dominant mutant and overexpr…
YKL024C	URA6	URAcil requiring	1	1	1	1	0	0	0		Essential gene; ts mutant is resistant to 5-fluorouracil at the permissive temperature and rapidly becomes depleted of UTP and CTP upon incubation at restrictive temperature; in large-scale studies, conditional mutant displays gross chromosomal rearrangements and heterozygous null mutant diploid displays chromosome instability
YKL035W	UGP1	UDP-glucose pyrophosphorylase	1	1	1	1	0	0	0		Essential gene; ts mutant exhibits chromosome instability at high temperature; ugp1-S11A mutant is sensitivt to killer toxin, Calcofluor White, Congo Red, and caffeine; repression confers lower glycogen accumulation and sensitivity to NaCl and SDS; in large-scale studies, repression causes lower competitive fitness; diploid heterozygous null mutant is sensitive to heat shock and concanamycin A
YKL060C	FBA1	Fructose-1,6-Bisphosphate Aldolase	1	1	1	1	0	0	0		Essential gene; mutations confer slow growth, reduced competitive fitness, failure to sporulate, and sensitivity to MMS; overexpression causes increased filamentous growth
YKL067W	YNK1	Yeast Nucleoside diphosphate Kinase	1	1	0	0	0	0	0
YKL088W	CAB3	Coenzyme A Biosynthesis	1	1	1	1	0	0	0		Essential gene; conditional mutant has increased resistance to killer toxin at elevated temperature; conditional mutant displays a reduction in DNA-damaging agent induced up-regulation of Rnr3p; overexpression results in decrease resistance to ionic stress in lithium chloride treated cells
YKL104C	GFA1	Glutamine:Fructose-6-phosphate Amidotransferase	1	1	1	1	0	0	0
YKL182W	FAS1	Fatty Acid Synthetase	1	1	1	1	1	0	0		Essential gene; null mutant is rescuable by fatty acid supplement; heterozygous diploid accumulates very long-chain fatty acids
YKL211C	TRP3	TRyPtophan	1	1	0	0	0	0	0
YKL216W	URA1	URAcil requiring	1	1	0	0	1	0	1		Non-essential gene; null mutant requires uracil, is sensitive to 5-fluorouracil, and is resistant to N-carbamoyl-L-aspartic acid; in large-scale studies, the null mutant shows increased competitive fitness in minimal media and reduced competitive fitness in several other media; null mutant displays sensitivity to anoxia and altered resistance to a variety of chemicals; diploid homozygous null mut…
YLL018C	DPS1		1	1	1	1	0	1	0		Essential gene; repression leads to cell cycle arrest at G1 phase; overexpression causes slow growth
YLR060W	FRS1	phenylalanyl (F)-tRNA Synthetase	1	1	1	1	0	0	0
YLR303W	MET17	METhionine requiring	1	1	0	0	1	0	0
YLR304C	ACO1	ACOnitase	1	1	0	0	1	1	1		Non-essential gene; null mutant shows glutamate auxotrophy, sensitivity to hyperosmotic stress, increased accumulation of iron in the mitochondria, loss of mitochondrial genome and deficiency in respiratory growth
YLR355C	ILV5	IsoLeucine-plus-Valine requiring	1	1	1	1	0	0	0
YLR359W	ADE13	ADEnine requiring	1	1	1	1	1	0	0		Essential gene in S288C; reduction-of-function mutations result in adenine auxotrophy
YLR372W	ELO3	fatty acid ELOngation	1	1	0	0	0	0	1
YLR420W	URA4	URAcil requiring	1	1	0	0	1	0	0
YML008C	ERG6	ERGosterol biosynthesis	1	1	0	0	1	0	0		Non-essential gene; null mutant cannot synthesize ergosterol but accumulates zymosterol; null mutant fails to exhibit lifespan extension under caloric restriction and is sensitive to metals and alkaline pH; overproduction leads to abnormal nuclear and actin cytoskeletal morphology; in large-scale studies, null mutant exhibits reduced competitive fitness and sensitivity to various drugs, but incre…
YMR062C	ARG7	ARGinine requiring	1	1	0	0	1	0	0		Non-essential gene; null mutant has a reduced growth rate and a leaky arginine auxotrophy; null mutant has decreased competitive fitness in synthetic medium; null mutant displays decreased oxidative stress resistance and resistance to zinc deficiency; null displays increased resistance to calcofluor white
YMR108W	ILV2	IsoLeucine-plus-Valine requiring	1	1	1	0	0	0	0	Auxotroph in YDP/rintala medium
YMR113W	FOL3	FOLic acid synthesis	1	1	1	1	1	0	0
YMR202W	ERG2	ERGosterol biosynthesis	1	1	0	0	1	1	0		Non-essential gene; null mutant displays shortened replicative lifespan and sensitivity to metals, benomyl, and tacrolimus; conditional mutant shows reduced endocytosis; in large-scale studies, null mutant displays slower fermentative and respiratory growth, shorter telomeres, auxotrophy for myo-inositol, decreased resistance to osmotic stress, lower competitive fitness, and altered resistance to…
YMR217W	GUA1	GUanine Auxotroph	1	1	0	0	1	0	0
YMR289W	ABZ2	para-AminoBenZoic acid (PABA) biosynthesis	1	1	0	0	1	0	0		Non-essential gene; in systematic studies, null mutant shows auxotrophies for para-aminobenzoic acid (PABA) and folic acid, and sensitivity to sulfanilamide; also shows reduced endocytosis and extended hibernating lifespan
YMR296C	LCB1	Long-Chain Base	1	1	1	1	0	0	0		Essential gene; repression results in depletion of sphingoid long-chain bases, defects in endocytosis and shmoo formation, increased sensitivity to heat and oxidative stress
YMR298W	LIP1	Lag1p/Lac1p Interacting Protein	1	1	1	1	0	0	0
YMR300C	ADE4	ADEnine requiring	1	1	0	0	1	0	0		Non-essential gene; null mutant displays adenine auxotrophy and resistance to cisplatin; in large-scale studies null mutant is haploinsufficient and shows shortened chronological lifespan
YNL003C	PET8	PETite colonies	1	1	0	0	1	1	0
YNL220W	ADE12	ADEnine requiring	1	1	0	0	1	0	0		Non-essential gene; null mutant displays adenine auxotrophy, forms red colonies, accumulates hypoxanthine and inosine, and is sensitive to purine analogs
YNL247W	CRS1	Cysteinyl-tRNA Synthetase, CysRS	1	1	1	1	0	0	0		Essential gene; conditional mutant displays increased desiccation resistance; in large-scale studies, heterozygous null diploid is haploproficient but shows reduced starvation resistance; repression causes decreased competitive fitness and sensitivity to MMS
YNL256W	FOL1	FOLic acid synthesis	1	1	1	1	1	0	0
YNL277W	MET2	METhionine requiring	1	1	0	0	1	0	0
YNL316C	PHA2	PHenylAlanine requiring	1	1	0	0	1	0	0
YNR016C	ACC1	Acetyl-CoA Carboxylase	1	1	1	1	0	0	0		Essential gene; conditional mutants accumulate poly(A) RNA in the nucleus; overexpression leads to increased lipid accumulation; reduction of function results in chromosome instability, decreased competitive fitness, heat sensitivity
YNR050C	LYS9	LYSine requiring	1	1	0	0	0	0	1
YOL058W	ARG1	ARGinine requiring	1	1	0	0	1	0	0		Non-essential gene; null mutant is auxotrophic for arginine and displays decreased accumulation of arginine and increased ornithine accumulation; null mutant has decreased competitive fitness in synthetic medium and is unable to use allantoin as nitrogen source; null mutant displays increased survival following a ramped heat stimulus; null mutant has decreased resistance to copper sulfate; hetero…
YOL064C	MET22	METhionine requiring	1	1	0	0	1	0	0		Non-essential gene; null mutant displays methionine auxotrophy and sensitivity to ionic stress; null mutation in homozygous diploid decreases sporulation and increases sensitivity to hygromycin B and Calcofluor White but increases resistance to caffeine, benomyl and oxidative stress
YOL066C	RIB2	RIBoflavin biosynthesis	1	1	1	1	0	0	0
YOL097C	WRS1	W (tryptophan) RS (tRNA synthetase)	1	1	1	1	0	0	0		Essential gene; in large-scale studies, repression causes reduced competitive fitness while overexpression confers slow growth and resistance to rapamycin
YOL143C	RIB4	RIBoflavin biosynthesis	1	1	0	0	0	1	1
YOR095C	RKI1	Ribose-5-phosphate Ketol-Isomerase	1	1	1	1	0	0	0		Essential gene; repression causes increased sensitivity to arsenite; reduction of function leads to lower competitive fitness
YOR128C	ADE2	ADEnine requiring	1	1	0	0	1	0	0		Non-essential gene; null mutant displays adenine auxotrophy, forms red colonies and is sensitive to purine analogs; in large-scale studies null mutant shows decreased competitive fitness and shortened chronological lifespan
YOR143C	THI80	THIamine metabolism	1	1	1	1	0	0	0		Essential gene; thi80-L90P mutant is sensitive to acadesine; in a large-scale study, the diploid heterozygous null mutant is haploinsufficient
YOR168W	GLN4	GLutamiNe metabolism	1	1	1	1	0	0	0
YOR202W	HIS3	HIStidine	1	1	0	0	1	0	0		Non-essential gene; mutations confer histidine auxotrophy and increased sensitivity to amitrol (aminotriazole) and metal ions
YOR335C	ALA1	ALAnyl-tRNA synthetase	1	1	1	1	0	0	0		Essential gene; conditional mutants are impaired in cell cycle progression at elevated temperatures; reduced function mutants show decreased competitive fitness and have shortened telomeres; heterozygous diploid nulls are sensitive to zinc chloride and to oxidative stress; overexpression slows vegetative growth in S288C, increases invasive growth in Sigma1278b
YPL160W	CDC60	Cell Division Cycle	1	1	1	1	0	0	0		Essential gene; reduction of function increases sensitivity to rapamycin; conditional mutants are subject to chromosome instability at semi-permissive temperature, arrest in G1 as unbudded cells with a single nucleus at elevated temperatures; overexpression slows vegetative growth, enhances pseudohyphal growth; heterozygous diploid nulls are haploinsufficient, sensitive to protein synthesis inhib…
YPL231W	FAS2	Fatty Acid Synthetase	1	1	1	1	1	0	0		Essential gene; null mutant is rescuable by fatty acid supplement; conditional mutations cause increased heat sensitivity; overexpression causes slow growth
YPR033C	HTS1	Histidine-Trna Synthetase	1	1	1	1	0	0	0		Essential gene; heterozygous null mutant is sensitive to ethanol; reduction of funcion increases competitive fitness
YPR035W	GLN1	GLutamiNe metabolism	1	1	1	1	0	0	0		Essential gene in S288C; reduction of function leads to hypoosmotic stress sensitivity rescuable by osmotic support in growth medium; non-essential gene in Sigma1278b, where null mutation causes glutamine auxotrophy and reduced filamentous growth
YPR036W	VMA13	Vacuolar Membrane Atpase	1	1	0	0	1	1	0
YPR060C	ARO7	AROmatic amino acid requiring	1	1	0	0	1	0	1		Non-essential gene; null mutant is auxotrophic for phenylalanine and sensitive to 2-phenylethanol; in systematic studies null murants show decreased fermentative growth rate and increased sensitivity to hyperosmotic stress and to multiple chemicals, including Congo Red, ethanol, eugenol, flucytosine, hygromycin B, MMS, myriocin, selenomethionine and spermine; null mutant also shows reduced compet…
YPR113W	PIS1	Phosphatidyl Inositol Synthase	1	1	1	1	0	0	0		Essential gene; reduction of function results in cell cycle arrest, increased levels of phosphatidylcholine and decreased levels of phosphatidylinositol; overexpression leads to slow growth
YPR167C	MET16	METhionine requiring	1	1	0	0	1	0	0
YPR183W	DPM1	Dolichol Phosphate Mannose synthase	1	1	1	1	0	0	0		Essential gene; conditional mutants display impaired N- and O-linked glycosylation, and decreased incorporation of myo-inositol into GPI-membrane anchored proteins; conditional mutant has an aberrant cell wall structure, increased chitin deposition and increased sensitivity to calcofluor white and to cell wall, and plasma membrane-directed antifungal agents; conditional mutant displays elevated p…
YAL023C	PMT2	Protein O-MannosylTransferase	2	2	0	0	1	0	1		Non-essential gene; null mutant is defective in ER-associated protein mannosylation and shows sensitivity to alkaline pH and inositol auxotrophy
YBL042C	FUI1	5-FlUorourIdine resistance	2	2	0	0	0	0	1
YBL099W	ATP1	ATP synthase	2	2	0	0	0	1	1		Non-essential gene; null mutant has a decreased growth rate on rich medium, a severe respiratory growth defect, a decreased ability to utilize various nitrogen sources, decreased competitive fitness on a variety of media and decreased starvation resistance; null mutant has a reduced cell size; null mutant displays a reduced survival rate in stationary phase and decreased glycogen accumulation; nu…
YBR039W	ATP3	ATP synthase	2	2	0	0	0	1	1		Non-essential gene; null mutant has "petite" phenotype - slow growth on glucose and no growth with non-fermentable carbon sources, indicating respiratory deficiency; null mutant also shows reduced survival rate in stationary phase
YBR069C	TAT1	Tyrosine and tryptophan Amino acid Transporter	2	2	0	0	0	0	1
YBR205W	KTR3	Kre Two Related	2	2	0	0	0	0	1
YBR208C	DUR1,2	Degradation of URea	2	2	0	0	0	0	1
YCL050C	APA1	AP4A phosphorylase	2	2	0	0	0	0	1		Non-essential gene; null mutant has shorter chronological lifespan and decreased anaerobic growth; also shows fragmented vacuoles and increased resistance to myriocin; in large-scale studies null mutants show sensitivity to MMS, amitrole and cycloheximide, and reduced thermotolerance
YDL090C	RAM1	RAS protein and A-factor Maturation	2	2	0	0	0	0	1
YDR017C	KCS1	pKC1 Suppressor	2	2	0	0	1	0	1
YDR148C	KGD2	alpha-KetoGlutarate Dehydrogenase	2	2	0	0	0	1	1
YDR300C	PRO1	PROline requiring	2	2	0	0	1	0	1
YDR453C	TSA2	Thiol-Specific Antioxidant	2	2	0	0	0	0	1
YEL039C	CYC7	CYtochrome C	2	2	0	0	0	0	1		Non-essential gene; null mutant shows reduced anaerobic growth rate; mutants also show increased competitive fitness and resistance to miconazole and toxaphene
YEL041W	YEF1		2	2	0	0	1	0	1
YEL046C	GLY1	GLYcine requiring	2	2	0	0	0	0	1
YER060W	FCY21	FluoroCYtosine resistance	2	2	0	0	0	0	1
YFR019W	FAB1	Forms Aploid and Binucleate cells	2	2	0	0	1	1	1		Non-essential gene; null mutant has defective vacuolar transport and morphology, and displays sensitivity to calcium and metal ions; defective chromosome segregation in the null mutant causes formation of aploid and binucleate cells; in large-scale studies, null mutant shows sensitivity to various chemicals
YGL148W	ARO2	AROmatic amino acid requiring	2	2	0	0	0	0	1		Non-essential gene; null mutant is sensitive to 2-phenylethanol, shows auxotrophy for phenylalanine, tyrosine and tryptophan and sensitivity to cadmium; null mutant shows no mitophagy; in large-scale studies null mutants show decreased fermentative growth, increased sensitivity to hyperosmotic stress and to multiple chemicals, including MMS, acetic acid, cycloheximide, hydroxyurea, ethanol, bleom…
YGL253W	HXK2	HeXoKinase	2	2	0	0	0	0	1		Non-essential gene; null mutant displays reduced growth rate, decreased replicative lifespan and increased apoptosis; null mutation also causes sensitivity to alkaline pH, acetic acid, fluconazole, but increased resistance to caffeine, camptothecin, bleomycin
YGR087C	PDC6	Pyruvate DeCarboxylase	2	2	0	0	0	0	1
YGR183C	QCR9	ubiQuinol-cytochrome C oxidoReductase	2	2	0	0	0	1	1
YGR194C	XKS1	XyluloKinaSe	2	2	0	0	0	0	0
YGR240C	PFK1	PhosphoFructoKinase	2	2	0	0	0	0	1		Non-essential gene; reduction of function prevents growth under anaerobic conditions; null mutant is blocked in glycolysis and shows decreased rate of both respiratory and fermentative growth, increased resistance to caffeine and oxidative stress, lower survival in stationary phase and competitive fitness
YHL011C	PRS3	PhosphoRibosylpyrophosphate Synthetase	2	2	0	0	0	0	1
YHR104W	GRE3	Genes de Respuesta a Estres (stress responsive genes)	2	2	0	0	1	0	1
YHR106W	TRR2	ThioRedoxin Reductase	2	2	0	0	0	0	1
YHR183W	GND1	6-phosphoGlucoNateDehydrogenase	2	2	0	0	0	0	1
YIR028W	DAL4	Degradation of Allantoin	2	2	0	0	0	0	1		Non-essential gene; null mutant is unable to utilize allantoin as nitrogen source; in systematic studies, mutants show increased competitive fitness in minimal media and grow poorly under anaerobic conditions; overexpression in strain Sigma1278b increases invasive growth
YJL068C			2	2	0	0	0	0	1
YJL129C	TRK1	TRansport of potassium (K)	2	2	0	0	0	0	1
YJL216C	IMA5	IsoMAltase	2	2	0	0	0	0	1
YJR095W	SFC1	Succinate-Fumarate Carrier	2	2	0	0	0	0	1
YJR105W	ADO1	ADenOsine kinase	2	2	0	0	0	0	1		Non-essential gene; null mutant shows increased accumulation of glycogen and resistance to adenosine analog cordycepin; in systematic studies, null mutant shows reduced growth rate and lower competitive fitness, smaller peroxisomes, sensitivity to tunicamycin, caspofungin and myriocin, and increased resistance to hydroxyurea
YJR121W	ATP2	ATP synthase	2	2	0	0	0	1	1		Non-essential gene, but heterozygous diploid shows haploinsufficiency; null mutant is temperature sensitive, petite-negative, has a decreased rate of survival in stationary phase, a glycogen accumulation defect, decreased starvation resistance, a respiratory growth defect and decreased resistance to desiccation and oxidative stress; null mutant has a competitive fitness defect in various media an…
YKL148C	SDH1	Succinate DeHydrogenase	2	2	0	0	0	1	1
YKL152C	GPM1	Glycerate PhosphoMutase	2	2	1	1	0	1	1
YKR039W	GAP1	General Amino acid Permease	2	2	0	0	0	0	1		Non-essential gene; mutant takes up reduced levels of methionine, glycine, and glutamine; activated allele confers increased citrulline transport but also confers sensitivity to all amino acids except alanine and phenylalanine; in large-scale experiments, null mutant shows reduced competitive fitness, poor growth in the absence of oxygen, and sensitivity to various chemicals
YKR053C	YSR3	Yeast Sphingolipid Resistance	2	2	0	0	0	0	0
YKR061W	KTR2	Kre Two Related	2	2	0	0	0	0	1
YKR072C	SIS2	SIt4 Suppressor	2	2	0	0	0	0	1
YKR080W	MTD1	Methylene Tetrahydrafolate Dehydrogenase	2	2	0	0	1	0	1
YLL041C	SDH2	Succinate DeHydrogenase	2	2	0	0	0	1	1		Non-essential gene; null mutant fails to grow on nonfermentable carbon sources but respiratory defect is rescued by the addition of FAD; null mutant loses viability in stationary phase faster than wild type does, but is resistant to sugar-induced cell death; disease-analogous mutation from a mitochondrial disorder patient reduced Sdh2p activity; in large-scale studies, the null mutant displays in…
YLL057C	JLP1	dnaJ-Like Protein	2	2	0	0	0	0	1
YLR044C	PDC1	Pyruvate DeCarboxylase	2	2	0	0	0	0	1		Non-essential gene; null mutant shows slow growth rate; in large-scale studies, null mutant exhibits decreased competitive fitness, heat sensitivity, and altered resistance to various chemicals
YLR089C	ALT1	ALanine Transaminase	2	2	0	0	1	0	1		Non-essential gene; null mutant accumulates alanine and shows decreased growth rate in exponential phase; null mutant is defective in utilization of alanine as nitrogen source and accumulates reactive oxigen species; in systematic studies null mutants grow poorly under anaerobic growth conditions and are sensitive to amitrole, cycloheximide, neomycin, caspofungin, cordycepin, but resistant to myr…
YLR240W	VPS34	Vacuolar Protein Sorting	2	2	0	1	0	1	1		Non-essential gene; null mutant is defective in vacuolar protein sorting, resulting in decreased processing and aberrant secretion; conditional mutants are defective in both receptor-mediated and fluid-phase endocytosis; mutants display enlarged vacuoles, have vacuolar segregation defects and accumulate Berkeley bodies; null mutant has a severe autophagy defect, a large, round cell morphology, in…
YLR342W	FKS1	FK506 Sensitivity	2	2	0	0	1	0	1		Non-essential gene; null mutation causes abnormal cell wall morphology and confers sensitivity to cell-wall affecting drugs and FK506
YMR054W	STV1	Similar To VPH1	2	2	0	0	0	1	1
YMR145C	NDE1	NADH Dehydrogenase, External	2	2	0	0	0	1	1
YMR205C	PFK2	PhosphoFructoKinase	2	2	0	0	0	0	1		Non-essential gene; reduction of function prevents growth under anaerobic conditions; null mutant is blocked in glycolysis and shows decreased rate of both respiratory and fermentative growth, increased heat sensitivity, lower survival in stationary phase and decreased competitive fitness
YMR256C	COX7	Cytochrome c OXidase	2	2	0	0	0	1	1		Non-essential gene; null mutant is incapable of respiratory growth on nonfermentable carbon sources and grows slowly on fermentable carbon sources (petite phenotype); null mutant shows decreased survival in stationary phase and decreased competitive fitness; in systematic studies mutant cells are among the smallest
YNL009W	IDP3	Isocitrate Dehydrogenase, NADP-dependent	2	2	0	0	0	0	1
YNL052W	COX5A	Cytochrome c OXidase	2	2	0	0	0	1	1		Non-essential gene; null mutant exhibits petite phenotype (inability to grow on nonfermentable carbon sources and slow growth on fermentable carbon sources) indicating respiratory defficiency; null mutant also shows elevated copy number of mitochondrial genome
YNL141W	AAH1	Adenine AminoHydrolase	2	2	0	0	0	0	0		Non-essential gene; null mutant displays a decreased growth rate, decreased competitive fitness in minimal media, decreased starvation resistance and increased cold sensitivity; null mutant has increased sensitivity to mutagenic purine base analogs, and displays decreased accumulation of hypoxanthine, inosine and IMP; overexpression results in an increase in the proportion of cells with a 1N DNA …
YNR058W	BIO3	BIOtin	2	2	0	0	1	0	1		Non-essential gene; null mutant is auxotrophic for biotin, and displays increased competitive fitness in minimal medium, and respiratory growth medium; null mutant has reduced anaerobic growth during anoxia; heterozygous diploid null has decreased starvation resistance and is haploinsufficient
YOL059W	GPD2	Glycerol-3-Phosphate Dehydrogenase	2	2	0	0	1	0	1
YOL086C	ADH1	Alcohol DeHydrogenase	2	2	0	0	0	0	1		Non-essential gene; null mutant cells are large and show decreased fermentative growth rate, sensitivity to oxidative stress, antifungal drugs, and other chemicals
YOR108W	LEU9	LEUcine biosynthesis	2	2	0	0	0	0	1
YOR109W	INP53	INositol polyphosphate 5-Phosphatase	2	2	0	0	0	0	1
YOR125C	CAT5	CATabolite repression	2	2	0	0	0	1	1		Non-essential gene; null mutant is incapable of respiratory growth on non-fermentable carbon sources; null mutant is also sensitive to oxidative stress and linoleic acid; in systematic studies null mutation results in reduced competitive fitness
YOR126C	IAH1	Isoamyl Acetate-Hydrolyzing esterase	2	2	0	0	0	0	1
YOR184W	SER1	SERine requiring	2	2	0	0	0	0	1
YOR303W	CPA1	Carbamyl Phosphate synthetase A	2	2	0	0	0	0	1		Non-essential gene; null mutation confers arginine auxotrophy, and increased sensitivity to ferrozine, cobalt and fluorouracil; overexpression causes increased resistance to flucytosine, fluorouracil, azauracil, methotrexate, and rapamycin; in systematic studies mutants display reduced anaerobic growth rate, decreased competitive fitness, and sensitivity to hygromycin B, neomycin, amitrole, and s…
YOR332W	VMA4	Vacuolar Membrane Atpase	2	2	0	0	0	1	1
YPL087W	YDC1	Yeast DihydroCeramidase	2	2	0	0	0	0	1
YPL188W	POS5	PerOxide Sensitive	2	2	0	0	0	1	1
YPL244C	HUT1	Homolog of UDP-galactose Transporter	2	2	0	0	0	0	1
YPL268W	PLC1	PhosphoLipase C	2	2	0	1	1	1	1
YPR074C	TKL1	TransKetoLase	2	2	0	0	1	0	1
YPR138C	MEP3		2	2	0	0	0	0	1
YPR159W	KRE6	Killer toxin REsistant	2	2	0	0	0	1	1
YPR160W	GPH1	Glycogen PHosphorylase	2	2	0	0	0	0	1
Q0130	OLI1	OLIgomycin resistance	0	0	0	0	0	0	0
YAL022C	FUN26	Function Unknown Now	0	0	0	0	0	0	0
YAL038W	CDC19	Cell Division Cycle	0	0	1	1	0	0	0	Essential not related to biomass	Essential gene; heterozygous null mutant displays decreased fitness; conditional mutant is heat-sensitive and arrests in an unbudded state; overexpression confers chromosome instability
YAL060W	BDH1	Butanediol DeHydrogenase	0	0	0	0	0	0	0		Non-essential gene; null mutant displays decreased accumulation of (R,R)-butane-2,3-diol and acetoin; null mutant shows filamentous growth defect; heterozygous null mutant displays decreased fitness
YAL062W	GDH3	Glutamate DeHydrogenase	0	0	0	0	0	0	0		Non-essential gene; null mutant displays decreased competitive fitness, decreased growth in ethanol containing media and increased sensitivity to calcofluor white
YAR035W	YAT1		0	0	0	0	0	0	0
YAR071W	PHO11	PHOsphate metabolism	0	0	0	0	0	0	0
YBL011W	SCT1	Suppressor of Choline-Transport mutants	0	0	0	0	1	0	0
YBL015W	ACH1	Acetyl CoA Hydrolase	0	0	0	0	0	0	0		Non-essential gene; null mutant grows slowly after a prolonged lag phase on acetate as a carbon source; in competitive growth studies, null mutant shows sensitivity to oxidative stress and benomyl, reduced competitive fitness and shortened chronological lifespan
YBL030C	PET9	PETite	0	0	1	1	0	1	0	Not clear that may be essential	Non-essential gene in W303, essential gene in other strain backgrounds; null mutants grow slowly, cannot respire, are sensitive to heat and cold; missense mutants that correspond to human disease mutations display electron transport chain damage, hypersensitivity to the chemical uncoupler CCCP, mtDNA instability, and intolerance to mtDNA loss; overexpression slows growth
YBL039C	URA7	URAcil requiring	0	0	0	0	0	0	0
YBL064C	PRX1	PeroxiRedoXin	0	0	0	0	0	0	0
YBL068W	PRS4	PhosphoRibosylpyrophosphate Synthetase	0	0	0	0	0	0	0
YBL098W	BNA4	Biosynthesis of Nicotinic Acid	0	0	0	0	1	0	0		Non-essential gene; null mutant is auxotrophic for nicotinic acid; systematic studies null mutant accumulates elevated amounts of free amino acids and shows reduced [GAR+] prion formation
YBR002C	RER2	Retention in the Endoplasmic Reticulum	0	0	1	1	0	0	0	Not related to biomass	Non-essential gene; reduction of function causes abnormal ER, Golgi and vacuolar morphology and mislocalization of membrane proteins; null mutation results in severe growth defect
YBR006W	UGA2	Utilization of GAba	0	0	0	0	0	0	0
YBR018C	GAL7	GALactose metabolism	0	0	0	0	0	0	0		Non-essential gene; null mutant cannot utilize galactose and grows more slowly in the presence of galactose; in large-scale studies, null mutant shows reduced competitive fitness in minimal or galactose-containing medium but increased fitness in rich medium containing ethanol; null mutant displays increased biofilm formation
YBR019C	GAL10	GALactose metabolism	0	0	0	0	0	0	0		Non-essential gene; null mutant is unable to utilize galactose as a carbon source
YBR020W	GAL1	GALactose metabolism	0	0	0	0	0	0	0		Non-essential gene; null mutant defective in utilizing galactose as a carbon source
YBR023C	CHS3	CHitin Synthase-related	0	0	0	0	0	0	0		Non-essential gene; null mutant displays phenotypes associated with cell wall defects, including resistance to Calcofluor White and killer toxin, sensitivity to caffeine, and abnormal wall morphology; in large-scale studies, null mutant shows sensitivity to various chemicals and an enhanced ability to form biofilms
YBR034C	HMT1	HnRNP MethylTransferase	0	0	0	0	0	0	0
YBR036C	CSG2	Calcium Sensitive Growth	0	0	0	0	0	0	0		Non-essential gene; null mutant accumulates unmannosylated sphingolipids (ceramide and inositol phosphoceramide, IPC) instead of mannosylated forms, MIPC and M(IP)2C; mutants accumulate calcium and show increased sensitivity to extracellular calcium; in systematic studies mutants show decreased competitive fitness and sensitivity to multiple chemicals, including ethanol, acetaldehyde, hydrogen pe…
YBR038W	CHS2	CHitin Synthase	0	0	1	1	0	0	0	Essential due to physical defects	Essential gene; reduction-of-function mutations lead to defects in septum formation and abnormal cytokinesis; overexpression also results in disrupted cytokinesis that leads to extensive formation of cell chains and clumps
YBR058C-A	TSC3	Temperature-sensitive Suppressors of Csg2 mutants	0	0	0	0	0	0	0		Non-essential gene; null mutant sensitive to heat, addition of unsaturated fatty acid and DNA damaging agents; null mutants display a decrease in the accumulation of sphingolipids during the diauxic shift
YBR068C	BAP2	Branched-chain Amino acid Permease	0	0	0	0	0	0	0		Non-essential gene; null mutant displays decreased competitive fitness on various synthetic media; null mutant displays reduced uptake of isoleucine, leucine, and valine in a background lacking the general amino acid permease GAP1; homozygous diploid null mutant has increased sporulation efficiency; null mutant has decreased resistance to acid pH and methylmercury chloride; overexpression results…
YBR085W	AAC3	ADP/ATP Carrier	0	0	0	0	0	0	0		Non-essential gene; null mutant shows normal respiratory growth, but is sensitive to cisplatin, arsenite, quinine, sulfanilamide; overexpression causes delays in G1 progression
YBR092C	PHO3	PHOsphate metabolism	0	0	0	0	0	0	0
YBR093C	PHO5	PHOsphate metabolism	0	0	0	0	0	0	0		Non-essential gene; null mutant exhibits reduced acid phosphatase activity in low-inorganic phosphate medium; in large-scale studies, null mutant displays small cell size and elongated buds, reduced or increased competitive fitness in different media, increased chitin deposition, and MMS sensitivity
YBR110W	ALG1	Asparagine-Linked Glycosylation	0	0	1	1	0	0	0		Essential gene; conditional mutants are senstive to heat and impaired in invertase glycosylation; reduced function mutants show increased competitive fitness, increased sensitivity to DNA-damaging agent methyl methanesulfonate (MMS); heterozygous diploid nulls are sensitive to starvation
YBR117C	TKL2	TransKetoLase	0	0	0	0	0	0	0
YBR132C	AGP2	high-Affinity Glutamine Permease	0	0	0	0	0	0	0		Non-essential gene; null mutant has a decreased growth rate and reduced competitive growth in minimal medium; null mutant has a large reduction in cell size; null mutant has decreased telomere length and decreased chronological lifespan; null mutant displays increased resistance to bleomycin, polyamines, and hygromycin B; null mutant has an altered ionome and an inability to transport carnitine a…
YBR145W	ADH5	Alcohol DeHydrogenase	0	0	0	0	0	0	0		Non-essential gene; null mutant is sensitive to cycloheximide and streptomycin but resistant to nickel
YBR149W	ARA1	D-ARAbinose dehydrogenase	0	0	0	0	0	0	0		Non-essential gene; null mutation decreases utilization rate of galactose and glucose as carbon sources, and allantoin, glutamate, glutamine as nitrogen sources'
YBR159W	IFA38		0	0	0	0	0	0	0
YBR161W	CSH1	CSG1/SUR1 Homolog	0	0	0	0	0	0	0		Non-essential gene; null mutant has abnormal distribution of a reporter protein between Golgi and vacuole; in systematic studies null mutant shows increased competitive fitness
YBR180W	DTR1	DiTyRosine	0	0	0	0	0	0	0
YBR183W	YPC1	Yeast Phyto-Ceramidase	0	0	0	0	1	0	0
YBR199W	KTR4	Kre Two Related	0	0	0	0	0	0	0
YBR213W	MET8	METhionine requiring	0	0	0	0	1	0	0
YBR218C	PYC2	PYruvate Carboxylase	0	0	0	0	0	0	0
YBR244W	GPX2	Glutathione PeroXidase	0	0	0	0	0	0	0
YBR249C	ARO4	AROmatic amino acid requiring	0	0	0	0	0	0	0		Non-essential gene; in systematic studies null mutant shows decreased competitive fitness and decreased ability to utilize galactose as carbon source
YBR291C	CTP1	Citrate Transport Protein	0	0	0	0	0	0	0		Non-essential gene; null mutation reduces fitness in competitive growth experiments; in systematic studies mutants exhibit increased sensitivity to ethanol
YBR293W	VBA2	Vacuolar Basic Amino acid transporter	0	0	0	0	0	0	0
YBR294W	SUL1	SULfate	0	0	0	0	0	0	0
YBR296C	PHO89	PHOsphate metabolism	0	0	0	0	0	0	0
YBR298C	MAL31	MALtose fermentation	0	0	0	0	0	0	0
YBR299W	MAL32	MALtose	0	0	0	0	0	0	0
YCL009C	ILV6	IsoLeucine Valine	0	0	0	0	0	0	0
YCL025C	AGP1	high-Affinity Glutamine Permease	0	0	0	0	0	0	0		Non-essential gene; null mutant has increased competitive fitness in minimal medium; homozygous diploid null mutant has an elevated chronological lifespan and accumulated glycogen; null mutant displays reduced apoptosis after a ramped heat stimulus, and has increased resistance to quinine, camptothecin and hydroxyurea; heterozygous null mutant is haploproficient; overexpression results in a decre…
YCL035C	GRX1	GlutaRedoXin	0	0	0	0	0	0	0
YCL038C	ATG22	AuTophaGy related	0	0	0	0	0	0	0		Non-essential gene; autophagy is normal in the null mutant but breakdown of autophagosomes inside the vacuole is delayed during nitrogen starvation; null mutant gradually loses viability that can be restored by addition of leucine; null mutant shows decreased competitive fitness on various media; null mutant displays decreased filamentous and invasive growth; null mutant has decreased resistance …
YCL040W	GLK1	GLucoKinase	0	0	0	0	0	0	0		Non-essential gene; null mutant has lower survival rate in stationary phase and decreased chronological lifespan
YCL052C	PBN1	Protease B Non-derepressible	0	0	1	1	0	0	0	Not directly related to cell growth
YCL064C	CHA1	Catabolism of Hydroxy Amino acids	0	0	0	0	0	0	0		Non-essential gene; null mutant is defective in utilization of serine or threonine as nitrogen sources; in competitive growth experiments null mutant shows reduced fitness
YCL069W	VBA3	Vacuolar Basic Amino acid transporter	0	0	0	0	0	0	0
YCR005C	CIT2	CITrate synthase	0	0	0	0	0	0	0		Non-essential gene; null mutant displays decreased ability to utilize nonfermentable carbon sources such as glycerol, ethanol, and lactate; in large-scale studies the null mutant shows decreased thermotolerance, and sensitivity to a fragment of human Huntingtin; overexpression in a diploid confers increased pseudohyphal growth
YCR010C	ADY2	Accumulation of DYads	0	0	0	0	0	0	0		Non-essential gene; mutations cause sensitivity to acetic acid and decreased stationary phase survival; homozygous nul mutation in diploid results in reduced sporulation and higher frequency of abnormal asci (dyads)
YCR024C-A	PMP1	Plasma Membrane Proteolipid	0	0	0	0	0	0	0
YCR028C	FEN2	FENpropimorph resistance	0	0	0	0	0	0	0
YCR036W	RBK1	RiBoKinase	0	0	0	0	0	0	0
YCR037C	PHO87	PHOsphate metabolism	0	0	0	0	0	0	0
YCR048W	ARE1	Acyl-coenzyme A: cholesterol acyl transferase-Related Enzyme	0	0	0	0	0	0	0		Non-essential gene; null mutant shows reduced amounts of sterol esters; in systematic studies null mutants show reduced competitive fitness, increased resistance to selenomethionine and decreased endocytosis
YCR075C	ERS1	ERd Suppressor	0	0	0	0	0	0	0		Non-essential gene; null mutant is sensitive to hygromycin B; in large-scale studies, the null mutant displays increased competitive fitness in various media; the heterozygous null mutant exhibits decreased starvation resistance, and the diploid homozygous null mutant is sensitive to oxidative stress
YCR083W	TRX3	ThioRedoXin	0	0	0	0	0	0	0
YCR098C	GIT1	GlycerophosphoInosiTol	0	0	0	0	1	0	0
YCR105W	ADH7	Alcohol DeHydrogenase	0	0	0	0	0	0	0		Non-essential gene; null mutant shows slow growth, decreased sporulation and filamentation, sensitive to cycloheximide and streptomycin
YDL022W	GPD1	Glycerol-3-Phosphate Dehydrogenase	0	0	0	0	1	0	0		Non-essential gene; null mutant shows increased accumulation of ethanol and decreased accumulation of glycerol, also shows sensitivity to hyperosmotic stress; overexpression causes increased accumulation of glycerol, acetate, acetoin and butane-2,3-diol
YDL042C	SIR2	Silent Information Regulator	0	0	0	0	0	0	0		Non-essential gene; null mutant has decreased growth in rich media but increased growth on non-fermentable carbon sources; null mutant has decreased replicative lifespan, abnormal chronological lifespan, decreased ionic stress and desiccation resistance but increased oxidative stress resistance in aging cells; null mutant has elevated mitotic and meiotic recombination, increased mutation frequenc…
YDL052C	SLC1	SphingoLipid Compensation	0	0	0	0	0	0	0
YDL066W	IDP1	Isocitrate Dehydrogenase, NADP-specific	0	0	0	0	1	0	0
YDL078C	MDH3	Malate DeHydrogenase	0	0	0	0	0	0	0
YDL080C	THI3	THIamine metabolism	0	0	0	0	0	0	0
YDL085W	NDE2	NADH Dehydrogenase, External	0	0	0	0	0	0	0
YDL093W	PMT5	Protein O-MannosylTransferase	0	0	0	0	0	0	0
YDL095W	PMT1	Protein O-MannosylTransferase	0	0	0	0	1	0	0		Non-essential gene; null mutant has reduced protein O-mannosylation and is sensitive to alkaline pH; null mutant accumulates more than twice as much chitin as wild type; in large-scale studies, null mutant displays reduced competitive fitness in various media and is sensitive to some chemicals, but is more resistant than wild type to killer toxin, metals, caffeine, tunicamycin, fluconazole, and h…
YDL100C	GET3	Guided Entry of Tail-anchored proteins	0	0	0	0	0	0	0
YDL103C	QRI1		0	0	1	1	0	0	0	Important in wall biosynthesis (maybe should be included in biomass)
YDL131W	LYS21	LYSine	0	0	0	0	1	0	0
YDL141W	BPL1	Biotin:apoProtein Ligase	0	0	1	1	0	0	0	Essential due to chromosome stability, not directly related to growth	Essential gene; conditional mutants are sensitive to heat, and are subject to chromosome instability; base-substitution mutants are potentially viable and may be isolated as long-chain-fatty-acid-requiring auxotrophs; overexpression slows growth
YDL168W	SFA1	Sensitive to FormAldehyde	0	0	0	0	0	0	0
YDL171C	GLT1	GLuTamate synthase	0	0	0	0	0	0	0
YDL174C	DLD1	D-Lactate Dehydrogenase	0	0	0	0	0	0	0		Non-essential gene; null mutation accumulates lactate; in competitive growth studies null mutation increases competitive fitness
YDL178W	DLD2	D-Lactate Dehydrogenase	0	0	0	0	0	0	0		Non-essential gene; null mutant exhibits abnormal actin cytoskeleton morphology, defects in cytokinesis and increased extracellular levels of lactate; overexpression results in decreased F-actin levels and multibudded cells with elongated bud necks; in systematic studies mutants are sensitive to copper, amidarone, MMS
YDL182W	LYS20	LYSine requiring	0	0	0	0	0	0	0
YDL210W	UGA4	Utilization of GAba	0	0	0	0	0	0	0
YDL215C	GDH2	Glutamate DeHydrogenase	0	0	0	0	0	0	0
YDL238C	GUD1	GUanine Deaminase	0	0	0	0	0	0	0
YDL245C	HXT15	HeXose Transporter	0	0	0	0	0	0	0
YDL247W	MPH2	Maltose Permease Homolog	0	0	0	0	0	0	0
YDR001C	NTH1	Neutral TreHalase	0	0	0	0	0	0	0
YDR019C	GCV1	GlyCine cleaVage	0	0	0	0	0	0	0
YDR035W	ARO3	AROmatic amino acid requiring	0	0	0	0	0	0	0		Non-essential gene; in systematic studies null mutant is sensitive to ethanol and shows decreased competitive fitness
YDR046C	BAP3	Branched-chain Amino acid Permease	0	0	0	0	0	0	0		Non-essential gene; null mutant displays increased competitive fitness in minimal media; heterozygous diploid null is haploinsufficient; overexpression results in a decreased growth rate
YDR058C	TGL2	TriacylGlycerol Lipase	0	0	0	0	0	0	0
YDR072C	IPT1	InositolPhosphoTransferase	0	0	0	0	0	0	0
YDR093W	DNF2	Drs2 Neo1 Family	0	0	0	0	0	0	0		Non-essential gene; null mutant has low levels of lysophosphatidylcholine; in systematic studies mutants show increased competitive fitness and increased resistance to L-canavanine, edelfosine, myriocin, but increased sensitivity to rapamycin, mefloquine
YDR098C	GRX3	GlutaRedoXin	0	0	0	0	0	0	0
YDR135C	YCF1	Yeast Cadmium Factor	0	0	0	0	0	0	0
YDR147W	EKI1	Ethanolamine KInase	0	0	0	0	0	0	0
YDR191W	HST4	Homolog of SIR Two (SIR2)	0	0	0	0	0	0	0
YDR196C	CAB5		0	0	1	1	0	0	0	Not directly related to cell growth (chromosome instability)	Essential gene; conditional mutants accumulate decreased amounts of 18S rRNA at elevated temperatures; reduced function mutants show increased competitive fitness; repression causes sensitivity to the TDP-43 human RNA-binding protein that forms inclusions and aggregates in ALS disease models; overexpression slows growth, induces chromosome instability; heterozygous diploid nulls are haploinsuffic…
YDR208W	MSS4	Multicopy Suppressor of Stt4 mutation	0	0	1	1	0	0	0	cytoskeleton organization and cell morphogenesis
YDR256C	CTA1	CaTalase A	0	0	0	0	0	0	0		Non-essential gene; null mutant displays elevated sensitivity to oxidative stress and reduced survival rate in stationary phase, but increased chronological lifespan
YDR261C	EXG2	EXo-1,3-beta-Glucanase	0	0	0	0	0	0	0
YDR272W	GLO2	GLyOxalase	0	0	0	0	0	0	0
YDR284C	DPP1	Diacylglycerol Pyrophosphate Phosphatase	0	0	0	0	0	0	0		Non-essential gene; null mutant accumulates diacylglycerol pyrophosphate; in systematic studies mutants show sensitivity to DMSO and increased competitive fitness
YDR287W	INM2	INositol Monophosphatase	0	0	0	0	0	0	0
YDR294C	DPL1	Dihydrosphingosine Phosphate Lyase	0	0	0	0	1	0	0		Non-essential gene; null mutant accumulates phosphorylated forms of phytosphingosine derivatives and shows increased sensitivity to sphingoid long-chain bases; in systematic studies mutants display increased resistance to hydroxyurea, caffeine, tunicamycin, bleomycin, tirapazamine and miconazole
YDR297W	SUR2	SUppressor of Rvs161 and rvs167 mutations	0	0	0	0	1	0	0
YDR302W	GPI11	GlycosylPhosphatidylInositol anchor biosynthesis	0	0	1	1	0	0	0	Related to signaling	Essential gene; in large-scale studies, repression of expression causes increased competitive fitness, abnormal mitochondrial morphology, sensitivity to HU, and cytokinesis defects; heterozygous null mutant has lower starvation resistance and is haploinsufficient
YDR305C	HNT2	Histidine triad NucleoTide-binding	0	0	0	0	0	0	0
YDR315C	IPK1	Inositol Polyphosphate Kinase	0	0	0	0	0	0	0		Non-essential gene; null mutant grows slowly and shows defects in glycogen accumulation and increased heat sensitivity; also shows sensitivity to multiple chemicals, including caffeine, cicloheximide, DMSO, hydroxyurea, MMS, tunicamycin
YDR321W	ASP1	ASParaginase	0	0	0	0	0	0	0		Non-essential gene; in competitive-growth studies null mutant shows reduced fitness; in systematic studies null mutant has lower rate of utilization of ammonium as nitrogen source
YDR342C	HXT7	HeXose Transporter	0	0	0	0	0	0	0
YDR343C	HXT6	HeXose Transporter	0	0	0	0	0	0	0
YDR345C	HXT3	HeXose Transporter	0	0	0	0	0	0	0
YDR368W	YPR1	Yeast Putative Reductase	0	0	0	0	1	0	0		Non-essential gene; in large-scale studies, the null mutant displays increased competitive fitness, decreased endocytosis, and sensitivity to DMSO; null mutant requires myo-inositol; heterozygous null mutant diploid is haploproficient
YDR380W	ARO10	AROmatic amino acid requiring	0	0	0	0	0	0	0		Non-essential gene; in systematic studies null mutant shows decreased accumulation of copper, calcium and sulfur, and increased sensitivity to amitrole and neomycin
YDR384C	ATO3	Ammonia (Ammonium) Transport Outward	0	0	0	0	1	0	0		Non-essential gene; null mutant is a myo-inositol auxotroph; null mutant displays decreased accumulation of the calcium and copper cations, and decreased sulfur anion accumulation; heterozygous diploid null is haploinsufficient
YDR399W	HPT1	Hypoxanthine guanine PhosphoribosylTransferase	0	0	0	0	1	0	0
YDR400W	URH1	URidine Hydrolase	0	0	0	0	1	0	0
YDR402C	DIT2	DITyrosine	0	0	0	0	0	0	0		Non-essential gene; null mutant produces very little dityrosine and has several ascospore wall defects suggested by sensitivity of spores to heat, diethyl ether and spore wall-digesting enzyme glusulase
YDR403W	DIT1	DITyrosine	0	0	0	0	1	0	0		Non-essential gene; null mutant exhibits numerous spore wall defects: it is highly sensitive to diethyl ether and spore wall-digesting enzyme glusulase, fails to retain spore wall-specific proteins in the spore wall, and has no outermost layer of the spore wall and no dityrosine
YDR428C	BNA7	Biosynthesis of NAD	0	0	0	0	0	0	0		Non-essential gene; null mutant shows slow growth; in systematic studies null mutants display increased competitive fitness, extended lifespan under hibernation and elevated accumulation of free tryptophan
YDR481C	PHO8	PHOsphate metabolism	0	0	0	0	0	0	0		Non-essential gene; null mutant accumulates reduced levels of N-ribosylnicotinamide; in large-scale studies, null mutant displays reductions in competitive fitness and starvation resistance, and is sensitive to sodium selenide
YDR483W	KRE2	Killer toxin REsistant	0	0	0	0	0	0	0
YDR497C	ITR1	myo-Inositol TRansporter	0	0	0	0	0	0	0
YDR502C	SAM2	S-AdenosylMethionine requiring	0	0	0	0	0	0	0
YDR503C	LPP1	Lipid Phosphate Phosphatase	0	0	0	0	0	0	0
YDR508C	GNP1	GlutamiNe Permease	0	0	0	0	0	0	0
YDR513W	GRX2	GlutaRedoXin	0	0	0	0	0	0	0
YDR530C	APA2	AP4A phosphorylase	0	0	0	0	0	0	0		Non-essential gene; null mutant shows sensitivity to myriocin and small vacuolar fragmentation; in large-scale studies homozygous null mutant diploid is sensitive to soraphen A and cerulenin
YDR536W	STL1	Sugar Transporter-Like protein	0	0	0	0	0	0	0		Non-essential gene; null mutant is sensitive to heat; overexpression increases respiratory growth rate; in systematic studies null mutation lowers competitive fitness
YEL006W	YEA6		0	0	0	0	0	0	0
YEL017C-A	PMP2	Plasma Membrane Proteolipid	0	0	0	0	0	0	0
YEL038W	UTR4	Unidentified TRanscript	0	0	0	0	0	0	0
YEL042W	GDA1	Guanosine DiphosphatAse	0	0	0	0	0	0	0
YEL047C	FRD1	Fumarate ReDuctase	0	0	0	0	0	0	0
YEL058W	PCM1	PhosphoaCetylglucosamine Mutase	0	0	1	1	0	0	0	Not directly related to cell growth	Essential gene; reduction of function causes sensitivity to starvation and several chemicals, such as benomyl, hydroxyurea, MMS, rapamycin
YEL063C	CAN1	CANavanine resistance	0	0	0	0	0	0	0		Non-essential gene; mutations cause arginine auxotrophy; null mutant is resistant to canavanine
YEL069C	HXT13	HeXose Transporter	0	0	0	0	0	0	0
YEL071W	DLD3	D-Lactate Dehydrogenase	0	0	0	0	0	0	0		Non-essential gene; null mutant shows decreased levels of lactate, fumarate and malate, but increased levels of 2-hydroxyglutarate, 2-oxoglutarate and succinate; in systematic studies mutants are sensitive to hydrogen peroxide and show reduced growth rate
YER003C	PMI40	PhosphoMannose Isomerase	0	0	1	1	1	0	0	Related to cell shape
YER005W	YND1	Yeast Nucleoside Diphosphatase	0	0	0	0	0	0	0
YER015W	FAA2	Fatty Acid Activation	0	0	0	0	0	0	0
YER024W	YAT2		0	0	0	0	0	0	0
YER053C	PIC2	PI Carrier	0	0	0	0	0	0	0		Non-essential gene; null mutant is sensitive to copper and shows reduced mitochondrial copper levels
YER060W-A	FCY22	FluoroCYtosine resistance	0	0	0	0	0	0	0
YER062C	GPP2	Glycerol-3-Phosphate Phosphatase	0	0	0	0	0	0	0
YER065C	ICL1	IsoCitrate Lyase	0	0	0	0	0	0	0
YER073W	ALD5	ALdehyde Dehydrogenase	0	0	0	0	0	0	0		Non-essential gene; null mutant is sensitive to acetate and shows reduced competitive fitness
YER081W	SER3	SERine requiring	0	0	0	0	1	0	0
YER099C	PRS2	PhosphoRibosylpyrophosphate Synthetase	0	0	0	0	0	0	0
YER119C	AVT6	Amino acid Vacuolar Transport	0	0	0	0	0	0	0		Non-essential gene; null mutant shows increased vacuolar accumulation of aspartate and glutamate under nitrogen starvation
YER152C			0	0	0	0	1	0	0
YER166W	DNF1	Drs2 Neo1 Family	0	0	0	0	0	0	0		Non-essential gene; in systematic studies mutants show reduced competitive fitness and increased sensitivity to cycloheximide, camptothecin, fenpropimorph, rapamycin and mefloquine, but increased resistance to bleomycin and myriocin
YER174C	GRX4	GlutaRedoXin	0	0	0	0	1	0	0
YER175C	TMT1	Trans-aconitate MethylTransferase	0	0	0	0	0	0	0
YER183C	FAU1	Folinic Acid Utilization	0	0	0	0	0	0	0
YFL001W	DEG1	DEpressed Growth rate	0	0	0	0	0	0	0		Non-essential gene; null mutant has no pseudouridilation of some RNAs; in systematic studies mutants show abnormally elongated buds, abnormal levels of various free amino acids; increased sensitivity to some chemicals, including MMS, caffeine, Congo Red, rapamycin, and increased resistance to several other chemicals, including cycloheximide, camptothecin, fenpropimorph, fluconazole, tunicamycin, …
YFL011W	HXT10	HeXose Transporter	0	0	0	0	0	0	0
YFL017C	GNA1	GlucosamiNe-6-phosphate Acetyltransferase	0	0	1	1	0	0	0	Essential due to chromosome instability	Essential gene; reduction-of-function mutation leads to chromosome instability
YFL030W	AGX1	Alanine:Glyoxylate aminotrans(X)ferase	0	0	0	0	0	0	0		Non-essential gene; null mutants show decreased competitive fitness; heterozygous diploid nulls are sensitive to starvation; overexpression increases resistance to rapamycin
YFL053W	DAK2	DihydroxyAcetone Kinase	0	0	0	0	0	0	0		Non-essential gene; null mutant is sensitive to dihydroacetone (glycerone); in systematic studies, mutants show increased competitive fitness and elevated mitotic recombination in diploids
YFL055W	AGP3	high-Affinity Glutamine Permease	0	0	0	0	0	0	0		Non-essential gene; null mutant displays increased competitive fitness in minimal medium; null mutant has increased resistance to DNA damaging agent, tirapazamine and lysophosphatidylcholine analogue, edelfosine; overexpression results in increased invasive growth
YFR015C	GSY1	Glycogen SYnthase	0	0	0	0	0	0	0
YFR047C	BNA6	Biosynthesis of Nicotinic Acid	0	0	0	0	1	0	0		Non-essential gene; null mutant is auxotrophic for nicotinic acid, shows elevated sensitivity to oxidative stress and defective respiratory metabolism; in systematic studies null mutants show reduced competitive fitness
YFR053C	HXK1	HeXoKinase	0	0	0	0	0	0	0		Non-essential gene; null mutant shows slightly increased resistance to sirolimus (rapamycin) and decreased competitive fitness; overexpression causes reduced fructose consumption; null mutant is also sensitive to copper and several drugs (bleomycin, camptothecin, fenpropimorph, fluconazole, tunicamycin, mycophenolic acid)
YGL008C	PMA1	Plasma Membrane ATPase	0	0	1	1	0	0	0	Not directly related to cell growth	Essential gene; mutations cause heat sensitivity, reduced innate thermotolerance, killer toxin resistance, longer replicative lifespan, and increased formation of the [GAR+] prion; in large-scale studies, heterozygous null mutant has decreased competitive fitness and shows altered resistance to various chemicals; overexpression also confers a growth disadvantage
YGL037C	PNC1	Pyrazinamidase and NiCotinamidase	0	0	0	0	0	0	0
YGL062W	PYC1	PYruvate Carboxylase	0	0	0	0	1	0	0
YGL063W	PUS2	PseudoUridine Synthase	0	0	0	0	0	0	0
YGL067W	NPY1	NADH PYrophosphatase	0	0	0	0	0	0	0
YGL077C	HNM1	Hyper-resistance to Nitrogen Mustard	0	0	0	0	0	0	0
YGL125W	MET13	METhionine requiring	0	0	0	0	1	0	0		Non-essential gene; null mutant requires methionine; homozygous null mutant diploid accumulates elevated levels of tellurium and displays resistance to tellurite; in large-scale studies, null mutant exhibits either increased or decreased competitive fitness in different media, increased glycogen accumulation, increased filamentous growth, and decreased sporulation with altered spore wall composit…
YGL142C	GPI10	GlycosylPhosphatidylInositol anchor biosynthesis	0	0	1	1	0	0	0	Related to signaling	Essential gene; ts mutant is sensitive to caffeine and SDS at permissive temperature; overexpression confers increased resistance to the GPI synthesis inhibitor YW3548; in large-scale studies, repression of expression causes increased competitive fitness; conditional mutants display chromosome instability and elevated resistance to K28 killer toxin
YGL184C	STR3	Sulfur TRansfer	0	0	0	0	0	0	0
YGL186C	TPN1	Transport of PyridoxiNe	0	0	0	0	0	0	0
YGL202W	ARO8	AROmatic amino acid requiring	0	0	0	0	0	0	0		Non-essential gene; null mutant is unable to utilize aromatic amino acids as nitrogen source and shows decreased competitive fitness
YGL205W	POX1		0	0	0	0	0	0	0
YGL224C	SDT1	Suppressor of Disruption of TFIIS	0	0	0	0	0	0	0
YGL225W	VRG4	Vandate Resistance Glycosylation	0	0	1	1	0	0	0	Not directly related to cell growth (Golgi function and glycosylation in Golgi)
YGL248W	PDE1	PhosphoDiEsterase	0	0	0	0	0	0	0		Non-essential gene; null mutant accumulates cAMP; overexpression causes decreased levels of cAMP and sensitivity to rapamycin
YGL256W	ADH4	Alcohol DeHydrogenase	0	0	0	0	0	0	0		Non-essential gene; null mutant is heat sensitive and shows shortened chronological lifespan
YGR007W	ECT1	Ethanolamine-phosphate CytidylylTransferase	0	0	0	0	0	0	0
YGR010W	NMA2	Nicotinamide Mononucleotide Adenylyltransferase	0	0	0	0	0	0	0
YGR019W	UGA1	Utilization of GAba	0	0	0	0	0	0	0
YGR032W	GSC2	Glucan Synthase of Cerevisiae	0	0	0	0	0	0	0		Non-essential gene; null mutants have abnormal vacuolar morphology, defects in sporulation, and decreased fitness, ethanol tolerance, and thermotolerance; heterozygous diploid nulls are haploinsufficient; overexpression slows growth
YGR055W	MUP1	Methionine UPtake	0	0	0	0	0	0	0
YGR065C	VHT1	Vitamin H Transporter	0	0	1	1	0	0	0	Viable according to SGD annotations
YGR088W	CTT1	CaTalase T	0	0	0	0	0	0	0		Non-essential gene; null mutant has lengthened chronological lifespan; null mutant is sensitive to desiccation, heat shock, oxidative stress, and various chemicals; null mutant exhibits increased formation of the [Psi+] prion; in large-scale studies competitive fitness of the null mutant is reduced in minimal media but increased in glycerol- or ethanol-containing media
YGR096W	TPC1	Thiamine Pyrophosphate Carrier	0	0	0	0	1	0	0
YGR121C	MEP1		0	0	0	0	0	0	0		Non-essential gene; null mutation causes increased biofilm formation and polyphosphate accumulation; overexpression causes slow growth
YGR124W	ASN2	ASparagiNe requiring	0	0	0	0	0	0	0		Non-essential gene; simultaneous mutations in ASN2 and its paralog ASN1 confer asparagine auxotropy; in systematic studies null mutant shows increased sensitivity to starvation
YGR138C	TPO2	Transporter of POlyamines	0	0	0	0	0	0	0
YGR143W	SKN1	Suppressor of Kre Null	0	0	0	0	0	0	0
YGR157W	CHO2	CHOline requiring	0	0	0	0	0	0	0		Non-essential gene; null mutant without supplementation of choline in growth medium shows severely altered phospholipid content and distribution, overproduction and excretion of inositol, abnormal morphology of endoplasmic reticulum and lipid particles
YGR170W	PSD2	PhosphatidylSerine Decarboxylase	0	0	0	0	0	0	0
YGR177C	ATF2	AcetylTransFerase	0	0	0	0	0	0	0		Non-essential gene; null mutant shows reduced production of acetate esters and sensitivity to plant-derived allylbenzene eugenol; in systematic studies null mutant shows reduced calcium accumulation, sensitivity to cycloheximide and increased competitive fitness
YGR191W	HIP1	HIstidine Permease	0	0	1	1	0	0	0	Probably non essential according to SGD annotations
YGR192C	TDH3	Triose-phosphate DeHydrogenase	0	0	0	0	0	0	0		Non-essential gene; null mutant is temperature sensitive, has a decreased growth rate and reduced competitive fitness in various growth media; null mutant displays increased survival following a ramped heat stimulus; null mutant has decreased desiccation resistance, and acid pH resistance but increased resistance to zinc deficiency; haploinsufficiency results in chromosome instability; overexpres…
YGR193C	PDX1	Pyruvate Dehydrogenase complex protein X	0	0	0	0	0	0	0
YGR202C	PCT1	Phosphocholine CytidylylTransferase	0	0	0	0	0	0	0
YGR208W	SER2	SERine requiring	0	0	0	0	0	0	0
YGR209C	TRX2	ThioRedoXin	0	0	0	0	0	0	0
YGR244C	LSC2	Ligase of Succinyl-CoA	0	0	0	0	0	0	0
YGR247W	CPD1	Cyclic nucleotide PhosphoDiesterase	0	0	0	0	0	0	0		Non-essential gene; null mutation decreases resistance to cytotoxic drug cordycepin under competitive growth conditions; in systematic studies null mutants display abnormal amino acid accumulation and decreased formation of biofilms in strain Sigma1278b
YGR248W	SOL4	Suppressor Of Los1-1	0	0	0	0	0	0	0
YGR254W	ENO1	ENOlase	0	0	0	0	0	0	0		Non-essential gene; null mutant displays fragmented vacuoles; in large-scale studies the null mutant exhibits decreased endocytosis and increased competitive fitness; heterozygous null mutant exhibits haploinsufficiency
YGR256W	GND2	6-phosphoGlucoNateDehydrogenase	0	0	0	0	0	0	0
YGR267C	FOL2	FOLic acid synthesis	0	0	1	1	1	0	0	Auxotroph, essentiality no directly related to biomass production (depletion causes S phase delay and increased chromosome loss)	Essential gene; null mutant can be rescued by exogenous formyltetrahydrofolic acid; depletion causes S phase delay and increased chromosome loss; overexpression increases filamentous growth
YGR282C	BGL2	Beta-GLucanase	0	0	0	0	0	0	0		Non-essential gene; null mutant displays elevated cell wall chitin accumulation and increased sensitivity to cell wall-affecting drugs, Calcofluor White and Congo Red; overexpression causes slow growth; in systematic studies null mutant shows decreased competitive fitness and increased accumulation of free amino acids
YGR286C	BIO2	BIOtin	0	0	0	0	1	0	0		Non-essential gene; null mutant is auxotrophic for biotin, and has decreased competitive fitness in minimal medium; null mutant accumulates alpha-amino acids; null mutant has elevated metal reductase activity
YGR287C	IMA1	IsoMAltase	0	0	0	0	0	0	0
YGR289C	MAL11	MALtose fermentation	0	0	0	0	0	0	0
YGR292W	MAL12	MALtose fermentation	0	0	0	0	0	0	0
YHL003C	LAG1	Longevity Assurance Gene	0	0	0	0	0	0	0		Non-essential gene; null mutant accumulates free sphingoid long-chain bases and has abnormally aggregated mitochondria; overexpression causes slow growth
YHL016C	DUR3	Degradation of URea	0	0	0	0	0	0	0
YHL032C	GUT1	Glycerol UTilization	0	0	0	0	0	0	0
YHL036W	MUP3	Methionine UPtake	0	0	0	0	0	0	0
YHR001W-A	QCR10	ubiQuinol-cytochrome C oxidoReductase	0	0	0	0	0	0	0
YHR037W	PUT2	Proline UTilization	0	0	0	0	0	0	0		Non-essential gene; null mutant is unable to utilize proline as a nitrogen source and becomes growth-inhibited by proline; in systematic studies null mutant shows decreased competitive fitness, shortened chronological lifespan, and sensitivity to hyperosmotic stress
YHR046C	INM1	INositol Monophosphatase	0	0	0	0	0	0	0
YHR063C	PAN5	PANtothenate biosynthesis	0	0	0	0	0	0	0
YHR068W	DYS1	DeoxyhYpusine Synthase	0	0	1	1	0	0	0	Essentiality due to cell cycle arrest at G1, not related to biomass production	Essential gene; depletion leads to cell cycle arrest at G1 in a large-scale study
YHR092C	HXT4	HeXose Transporter	0	0	0	0	0	0	0
YHR094C	HXT1	HeXose Transporter	0	0	0	0	0	0	0		Non-essential gene; null mutation causes decreased transport of glucose and mannose across the plasma membrane, and increased resistance to quinine; in systematic studies null mutant shows increased lifespan; overexpression results in decreased growth rate
YHR096C	HXT5	HeXose Transporter	0	0	0	0	0	0	0
YHR137W	ARO9	AROmatic amino acid requiring	0	0	0	0	0	0	0		Non-essential gene; null mutant shows slow growth, sensitivity to paromomycin and decreased ability to utilize glutamine as nitrogen source
YHR144C	DCD1	dCMP Deaminase	0	0	0	0	0	0	0		Non-essential gene; mutants exhibit dUMP and dTMP auxotrophy and resistance to 5-fluoro-2-deoxycytidylate
YHR163W	SOL3	Suppressor Of Los1-1	0	0	0	0	0	0	0
YHR174W	ENO2	ENOlase	0	0	0	0	0	0	0		Non-essential gene; null mutant displays fragmented vacuoles; in a large-scale study, overexpression causes a G1 phase delay or arrest
YHR216W	IMD2	IMP Dehydrogenase	0	0	0	0	0	0	0
YIL002C	INP51	INositol polyphosphate 5-Phosphatase	0	0	0	0	0	0	0
YIL006W	YIA6		0	0	0	0	0	0	0
YIL009W	FAA3	Fatty Acid Activation	0	0	0	0	0	0	0
YIL010W	DOT5	Disruptor Of Telomeric silencing	0	0	0	0	0	0	0		Non-essential gene; null mutation lowers resistance to oxidative stress; overexpression decreases silencing at telomeres and mating type cassette and causes modest telomere lengthening
YIL013C	PDR11	Pleiotropic Drug Resistance	0	0	0	0	0	0	0
YIL053W	GPP1	Glycerol-3-Phosphate Phosphatase	0	0	0	0	0	0	0
YIL066C	RNR3	RiboNucleotide Reductase	0	0	0	0	0	0	0
YIL074C	SER33	SERine requiring	0	0	0	0	0	0	0
YIL099W	SGA1	Sporulation-specific GlycoAmylase	0	0	0	0	0	0	0
YIL107C	PFK26	6-PhosphoFructo-2-Kinase	0	0	0	0	0	0	0
YIL111W	COX5B	Cytochrome c OXidase	0	0	0	0	0	0	0		Non-essential gene; null mutant shows no respiratory defficiency under aerobic growth conditions; in systematic studies mutants exhibit increased biofilm formation and increased competitive fitness
YIL155C	GUT2	Glycerol UTilization	0	0	0	0	0	0	0
YIL160C	POT1	Peroxisomal Oxoacyl Thiolase	0	0	0	0	0	0	0
YIL162W	SUC2	SUCrose	0	0	0	0	0	0	0		Non-essential gene; mutant is unable to utilize sucrose, raffinose or inulin as carbon sources; in systematic studies null mutant shows decreased growth rate and lowered competitive fitness
YIL172C	IMA3	IsoMAltase	0	0	0	0	0	0	0
YIR027C	DAL1	Degradation of Allantoin	0	0	0	0	0	0	0		Non-essential gene; null mutant is unable to utilize allantoin as nitrogen source; in systematic studies, mutants show increased competitive fitness in minimal media and decreased utilization of galactose as carbon source; overexpression in strain Sigma1278b increases invasive growth
YIR029W	DAL2	Degradation of Allantoin	0	0	0	0	0	0	0		Non-essential gene; null mutant is unable to utilize allantoin or allantoate as nitrogen sources; in systematic studies, mutant shows increased competitive fitness in minimal media
YIR031C	DAL7	Degradation of Allantoin	0	0	0	0	0	0	0		Non-essential gene; null mutant shows increased sensitivity to paromomycin and increased competitive fitness in systematic studies
YIR032C	DAL3	Degradation of Allantoin	0	0	0	0	0	0	0		Non-essential gene; in systematic studies null mutant shows increased competitive fitness in minimal media; mutants are also sensitive to paromomycin and neomycin but resistant to selenomethionine and tirapazamine
YIR037W	HYR1	HYdroperoxide Resistance	0	0	0	0	0	0	0
YJL052W	TDH1	Triose-phosphate DeHydrogenase	0	0	0	0	0	0	0		Non-essential gene; null mutants are heat-tolerant, grow slowly, show decreased biofilm formation, are defective in vacuolar fragmentation, and sensitive to desiccation, mutagens, and antipsychotic drugs
YJL060W	BNA3	Biosynthesis of Nicotinic Acid	0	0	0	0	0	0	0		Non-essential gene; null mutant releases reduced amounts of volatile thiol 4-mercapto-4-methylpentan-2-one (4MMP), during wine fermentation; in systematic studies null mutant shows decreased endocytosis
YJL071W	ARG2	ARGinine requiring	0	0	0	0	1	0	0		Non-essential gene; null mutant is auxotrophic for arginine and is unable to use allantoin as nitrogen source; null mutant has decreased competitive fitness in synthetic media but increased fitness in media containing glycerol or ethanol; null has decreased resistance to alpha-synuclein expression, and accumulates increased reactive oxygen species (ROS), while overexpression decreases the accumul…
YJL091C	GWT1	GPI-anchored Wall protein Transfer	0	0	1	1	0	0	0	Related to signaling
YJL100W	LSB6	Las Seventeen Binding protein	0	0	0	0	0	0	0
YJL134W	LCB3	Long-Chain Base	0	0	0	0	1	0	0
YJL137C	GLG2	Glycogenin-Like Gene	0	0	0	0	0	0	0
YJL139C	YUR1	Yeast Unknown Reading frame	0	0	0	0	0	0	0		Non-essential gene; null mutants grow slowly, have increased lifespan, decreased competitive fitness, are defective in vacuolar fragmentation, resistant to phosphatidylinositol 3-kinase inhibitor wortmannin and K28 killer toxin, sensitive to immunosuppressive agent tacrolimus, TOR inhibitor rapamycin, and antimicrobial paromomycin; homozygous diploid null mutants show decreased comptitive fitness…
YJL196C	ELO1	ELOngation defective	0	0	0	0	0	0	0
YJL198W	PHO90	PHOsphate metabolism	0	0	0	1	0	0	0
YJL212C	OPT1	OligoPeptide Transporter	0	0	0	0	1	0	0
YJL214W	HXT8	HeXose Transporter	0	0	0	0	1	0	0
YJL219W	HXT9	HeXose Transporter	0	0	0	0	0	0	0
YJL221C	IMA4	IsoMAltase	0	0	0	0	0	0	0
YJR009C	TDH2	Triose-phosphate DeHydrogenase	0	0	0	0	0	0	0
YJR010W	MET3	METhionine requiring	0	0	0	0	1	0	0		Non-essential gene; null mutant displays methionine auxotrophy, increased glycogen accumulation, increased competitive fitness, and is unable to use allantoin as a nitrogen source
YJR013W	GPI14	GlycosylPhosphatidylInositol anchor biosynthesis	0	0	1	1	0	0	0
YJR019C	TES1	ThioESterase	0	0	0	0	0	0	0
YJR025C	BNA1	Biosynthesis of Nicotinic Acid	0	0	0	0	1	0	0		Non-essential gene; null mutant is auxotrophic for nicotinic acid and grows slowly; in systematic studies null mutants show increased sensitivity to His3p inhibitor amitrole and to calcium chelator BAPTA
YJR049C	UTR1	Unidentified TRanscript	0	0	0	1	0	0	0
YJR057W	CDC8	Cell Division Cycle	0	0	1	1	0	0	0	Essential related to cell division	Essential gene; reduced function mutants show increased competitive fitness, are sensitive to DNA-damaging agents methyl methanesulfonate (MMS) and hydroxyurea (HU); conditional mutants arrest in meiosis I after spindle pole body duplication before spindle and synaptonemal complex formation; overexpression increases filamentous growth; heterozygous diploid nulls show increased growth rate
YJR078W	BNA2	Biosynthesis of Nicotinic Acid	0	0	0	0	1	0	0		Non-essential gene; null mutant auxotrophic for nicotinic acid and shows reduced Sir2p-dependent telomeric silencing; in systematic studies null mutant accumulates elevated amounts of free amino acids
YJR103W	URA8	URAcil requiring	0	0	0	0	0	0	0
YJR109C	CPA2	Carbamyl Phosphate synthetase A	0	0	0	0	0	0	0		Non-essential gene; null mutation results in arginine auxotrophy and increased sensitivity to fluorouracil; overexpression increases resistance to fluorouracil and flucytosine; in systematic studies mutants show decreased competitive fitness
YJR110W	YMR1	Yeast Myotubularin Related	0	0	0	0	0	0	0
YJR130C	STR2	Sulfur TRansfer	0	0	0	0	0	0	0
YJR133W	XPT1	Xanthine Phosphoribosyl Transferase	0	0	0	0	0	0	0
YJR143C	PMT4	Protein O-MannosylTransferase	0	0	0	0	0	0	0
YJR148W	BAT2	Branched-chain Amino acid Transaminase	0	0	0	0	0	0	0		Non-essential gene; null mutant displays increased competitive fitness in rich media containing 6% ethanol, and decreased fitness in minimal medium; null mutant has increased resistance to stress caused by zinc deficiency, and increased resistance to the antifungal agent miconazole; null mutant displays decreased levels of isobutanol, amyl alcohol and isoamyl alcohol
YJR152W	DAL5	Degradation of Allantoin	0	0	0	0	0	0	0		Non-essential gene; null mutant displays elevated deposition of chitin in the cell wall and is unable to utilize some dipeptides as nitrogen sources; in large scale studies mutants show increased sensitivity to farnesol and Congo Red, also show abnormally round buds; overexpression causes slow growth
YJR153W	PGU1	PolyGalactUronase	0	0	0	0	0	0	0
YJR158W	HXT16	HeXose Transporter	0	0	0	0	0	0	0
YJR159W	SOR1		0	0	0	0	0	0	0
YJR160C	MPH3	Maltose Permease Homolog	0	0	0	0	0	0	0
YKL008C	LAC1	Longevity-Assurance gene Cognate (LAG1 Cognate)	0	0	0	0	0	0	0		Non-essential gene; null mutant accumulates free sphingoid long-chain bases and shows sensitivity to myriocin
YKL019W	RAM2	RAS protein and A-factor Maturation	0	0	1	1	0	0	0	Not directly related to biomass and cell growth
YKL026C	GPX1	Glutathione PeroXidase	0	0	0	0	0	0	0
YKL029C	MAE1	MAlic Enzyme	0	0	0	0	0	0	0
YKL120W	OAC1	OxaloAcetate Carrier	0	0	0	0	1	0	0
YKL127W	PGM1	PhosphoGlucoMutase	0	0	0	0	0	0	0
YKL132C	RMA1	Reduced Mating A	0	0	0	0	0	0	0
YKL140W	TGL1	TriGlyceride Lipase	0	0	0	0	0	0	0
YKL146W	AVT3	Amino acid Vacuolar Transport	0	0	0	0	0	0	0		Non-essential gene; null mutant shows elevated accumulation of proline in vacuole; overexpression causes slow growth and increased invasive growth in Sigma1278b
YKL165C	MCD4	Morphogenesis Checkpoint Dependent	0	0	1	1	0	0	0	Not directly related to biomass formation and cell growth
YKL181W	PRS1	PhosphoRibosylpyrophosphate Synthetase	0	0	0	0	0	0	0
YKL184W	SPE1	SPErmidine auxotroph	0	0	0	0	1	0	0
YKL188C	PXA2	PeroXisomal ABC-transporter	0	0	0	0	0	0	0		Non-essential gene; null mutant shows lowered ability to utilize oleic acid as a carbon source
YKL217W	JEN1		0	0	0	0	0	0	0
YKR009C	FOX2	Fatty acid OXidation	0	0	0	0	0	0	0		Non-essential gene; mutants display sensitivity to oleic acid, palmitoleic acids, hygromycin B, Calcofluor White
YKR031C	SPO14	SPOrulation	0	0	0	0	0	0	0
YKR043C	SHB17	SedoHeptulose 1,7-Bisphosphatase	0	0	0	0	0	0	0
YKR058W	GLG1	Glycogenin-Like Gene	0	0	0	0	0	0	0
YKR066C	CCP1	Cytochrome c Peroxidase	0	0	0	0	0	0	0		Non-essential gene; null mutant is sensitive to oxidative stress; null mutation increases chronological lifespan and competitive fitness
YKR067W	GPT2	Glycerol-3-Phosphate acylTransferase	0	0	0	0	0	0	0
YKR069W	MET1	METhionine requiring	0	0	0	0	1	0	0
YKR089C	TGL4	TriacylGlycerol Lipase	0	0	0	0	0	0	0
YKR097W	PCK1	Phosphoenolpyruvate CarboxyKinase	0	0	0	0	0	0	0		Non-essential gene; null mutant cannot utilize acetate as a carbon source and is sensitive to acetic acid at pH 4; null mutant accumulates higher levels of ethanol and excretes higher levels of acetate relative to wild type; in large-scale studies, null mutant exhibits reductions in competitive fitness, chronological lifespan, and sporulation efficiency
YLL012W	YEH1	Yeast steryl Ester Hydrolase	0	0	0	0	0	0	0
YLL015W	BPT1	Bile Pigment Transporter	0	0	0	0	1	0	0		Non-essential gene; null mutant is auxotrophic for myo-inositol; null mutant displays decreased competitive fitness in minimal medium, respiratory growth medium and synthetic oak exudate but increased fitness in synthetic complete medium; null mutant displays increased survival following a ramped heat stimulus; null mutant has decreased resistance to lead treatment; heterozygous diploid null is h…
YLL028W	TPO1	Transporter of POlyamines	0	0	0	0	0	0	0
YLL031C	GPI13	GlycosylPhosphatidylInositol anchor biosynthesis	0	0	1	1	0	0	0	Not directly related to biomass formation and cell growth	Essential gene; in large-scale studies, repression of expression causes decreased competitive fitness; heterozygous null mutant has lower starvation resistance and is haploinsufficient
YLL043W	FPS1	fdp1 Suppressor	0	0	0	0	1	0	0
YLL048C	YBT1	Yeast Bile Transporter	0	0	0	0	0	0	0
YLL052C	AQY2	AQuaporin from Yeast	0	0	0	0	0	0	0		Non-essential gene; null mutant shows reduced competitive fitness and sensitivity to oxidative stress and copper ions; overexpression causes slow growth
YLL061W	MMP1	S-MethylMethionine Permease	0	0	0	0	0	0	0
YLL062C	MHT1	S-Methylmethionine-Homocysteine methylTransferase	0	0	0	0	0	0	0
YLR011W	LOT6	LOw Temperature-responsive	0	0	0	0	0	0	0
YLR017W	MEU1	Multicopy Enhancer of UAS2	0	0	0	0	0	0	0
YLR020C	YEH2	Yeast steryl Ester Hydrolase	0	0	0	0	0	0	0
YLR028C	ADE16	ADEnine	0	0	0	0	0	0	0		Non-essential gene; null mutant is resistant to cisplatin and shows increased competitive fitness
YLR043C	TRX1	ThioRedoXin	0	0	0	0	0	0	0
YLR058C	SHM2	Serine HydroxyMethyltransferase	0	0	0	0	0	0	0
YLR081W	GAL2	GALactose metabolism	0	0	0	0	0	0	0		Non-essential gene; null mutant is unable to grow on low concentrations of galactose but can grow on high galactose concentrations as long as cells are respiratory-competent; null mutation confers resistance to toxaphene; overexpression causes slow growth
YLR092W	SUL2	SULfate	0	0	0	0	0	0	0
YLR109W	AHP1	Alkyl HydroPeroxide reductase	0	0	0	0	0	0	0		Non-essential gene; null mutant has increased competitive fitness in defined media; null mutant displays decreased resistance to oxidative stress; heterozygous null mutant is haploproficient
YLR133W	CKI1	Choline KInase	0	0	0	0	0	0	0		Non-essential gene; null mutant is unable to utilize exogenous choline, shows decreased competitive fitness and increased sensitivity to hygromycin B; in systematic studies mutants are sensitive to ethanol, MMS, rapamycin, and resistant to hydroxyurea, caffeine, cycloheximide, fluconazole, tunicamycin
YLR134W	PDC5	Pyruvate DeCarboxylase	0	0	0	0	1	0	0
YLR138W	NHA1	Na+/H+ Antiporter	0	0	0	0	0	0	0
YLR142W	PUT1	Proline UTilization	0	0	0	0	0	0	0
YLR146C	SPE4	SPErmidine auxotroph	0	0	0	0	1	0	0
YLR155C	ASP3-1	ASParaginase	0	0	0	0	0	0	0
YLR157C	ASP3-2	ASParaginase	0	0	0	0	0	0	0		Non-essential gene; overexpression causes slow growth
YLR158C	ASP3-3	ASParaginase	0	0	0	0	0	0	0		Non-essential gene; overexpression causes slow growth and increased resistance to rapamycin
YLR160C	ASP3-4	ASParaginase	0	0	0	0	0	0	0		Non-essential gene; overexpression in Sigma1278b causes greatly increased filamentous growth
YLR172C	DPH5	DiPHthamide	0	0	0	0	0	0	0		Non-essential gene; null mutation confers resistance to diphtheria toxin and to antifungal metabolite sordarin; in systematic studies mutants exhibit reduced competitive fitness, elevated sensitivity to acrolein, and greatly decreased filamentous growth in strain Sigma1278b
YLR174W	IDP2	Isocitrate Dehydrogenase, NADP-specific	0	0	0	0	0	0	0
YLR180W	SAM1	S-AdenosylMethionine requiring	0	0	0	0	0	0	0
YLR189C	ATG26	AuTophaGy related	0	0	0	0	0	0	0		Non-essential gene; null mutant is not defective in autophagy, pexophagy or the CVT pathway; null mutant has fragmented vacuoles; null mutant displays decreased resistance to zinc treatment; overexpression results in an increased proportion of large budded cells arrested or delayed in G2 or M phase with a divided nucleus; heterozygous null mutant is haploproficient
YLR209C	PNP1	purine nucleoside phosphorylase	0	0	0	0	0	0	0		Non-essential gene; null mutant excretes guanosine and inosine, and shows decreased autophagy under nitrogen starvation; in systematic studies null mutant displays increased sensitivity to oxidative stress and miconazole, and decreased glycogen accumulation
YLR231C	BNA5	Biosynthesis of Nicotinic Acid	0	0	0	0	1	0	0		Non-essential gene; null mutant is auxotrophic for nicotinic acid; in systematic studies null mutants show increased sensitivity to His3p inhibitor amitrole, increased resistance to antifungal drug miconazole, and increased accumulation of free amino acids
YLR237W	THI7	THIamine metabolism	0	0	0	0	1	0	0		Non-essential gene; null mutant displays reduced uptake of thiamine and elevated resistance to pyrithiamine; in large-scale studies, null mutant shows reduced competitive fitness, sensitivity to amitrole and cycloheximide, and poor utilization of galactose and allantoin; diploid homozygous null mutant requires myo-inositol and has elevated resistance to zinc ions
YLR245C	CDD1	CytiDine Deaminase	0	0	0	0	0	0	0		Non-essential gene; null mutant is resistant to 5-fluorocytidine
YLR258W	GSY2	Glycogen SYnthase	0	0	0	0	0	0	0
YLR284C	ECI1	Enoyl-CoA Isomerase	0	0	0	0	0	0	0
YLR285W	NNT1	Nicotinamide N-methylTransferase	0	0	0	0	0	0	0
YLR299W	ECM38	ExtraCellular Mutant	0	0	0	0	0	0	0
YLR300W	EXG1	EXo-1,3-beta-Glucanase	0	0	0	0	0	0	0
YLR305C	STT4	STaurosporine and Temperature sensitive	0	0	1	1	0	0	0	Not directly related to biomass formation and cell growth
YLR307W	CDA1	Chitin DeAcetylase	0	0	0	0	0	0	0		Non-essential gene; null mutation has been shown to confer resistance to 2-deoxyglucose that may be carbon source-dependent
YLR308W	CDA2	Chitin DeAcetylase	0	0	0	0	0	0	0		Non-essential gene; in a competitive growth study null mutant shows reduced fitness; in diploids heterozygous null mutation confers sensitivity to methotrexate, deferasirox, anisomycin, and homozygous null mutation decreases sporulation efficiency
YLR328W	NMA1	Nicotinamide Mononucleotide Adenylyltransferase	0	0	0	0	0	0	0
YLR348C	DIC	DIcarboxylate Carrier	0	0	0	0	0	0	0		Non-essential gene; in systematic studies mutants exhibit higher frequency of mitochondrial genome loss and severely fragmented vacuoles
YLR354C	TAL1	TransALdolase	0	0	0	0	1	0	0
YLR410W	VIP1		0	0	0	0	0	0	0
YLR432W	IMD3	IMP Dehydrogenase	0	0	0	0	0	0	0
YLR438W	CAR2	Catabolism of ARginine	0	0	0	0	0	0	0		Non-essential gene; null mutation causes slow growth and decreased innate thermotolerance; overexpression increases filamentous growth
YLR450W	HMG2	3-Hydroxy-3-MethylGlutaryl-coenzyme a reductase	0	0	0	0	0	0	0		Non-essential gene; null mutant is sensitive to hypoxia-inducing compounds cobalt chloride hexahydrate and ferrozine; null mutant diploid shows decreased sporulation; overexpression causes abnormal ER morphology
YML022W	APT1	Adenine PhosphoribosylTransferase	0	0	0	0	1	0	0		Non-essential gene; null mutant is resistant to adenine analog 8-azaadenine; in systematic studies null mutants show reduced competitive fitness and sensitivity to hydroxyurea, MMS, DTT, flucytosine
YML035C	AMD1	AMP Deaminase	0	0	0	0	0	0	0		Non-essential gene; null mutant is heat sensitive and has a decreased growth rate on rich media and decreased competitive fitness on both rich and synthetic complete media; null mutant displays a delay in acceleration of budding after a glucose pulse; null mutant displays increased survival following a ramped heat stimulus and increased resistance to zinc deficiency; null mutant has increased abi…
YML042W	CAT2	Carnitine AcetylTransferase	0	0	0	0	0	0	0
YML054C	CYB2	CYtochrome B	0	0	0	0	0	0	0		Non-essential gene; null mutant is unable to utilize (S)-lactate as a carbon source; in a competitive growth test, homozygous null mutant diploid is sensitive to hygromycin B
YML056C	IMD4	IMP Dehydrogenase	0	0	0	0	0	0	0
YML059C	NTE1	Neuropathy Target Esterase	0	0	0	0	1	0	0
YML075C	HMG1	3-Hydroxy-3-MethylGlutaryl-coenzyme a reductase	0	0	0	0	0	0	0		Non-essential gene; null mutant displays decreased resistance to statins including mevastatin, atorvastatin and fluvastatin, has an increased chronological lifespan and decreased starvation resistance; overexpression results in increased synthesis of squalene and decreased synthesis of ergosterol, a decreased rate of vegetative growth and results in the formation of karmellae, nuclear-associated,…
YML086C	ALO1	D-Arabinono-1,4-Lactone Oxidase	0	0	0	0	0	0	0		Non-essential gene; null mutant is hypersensitive to oxidative stress and shows increased genome instability; overexpression increases resistance to oxidative stress and decreases growth rate
YML100W	TSL1	Trehalose Synthase Long chain	0	0	0	0	0	0	0
YML106W	URA5	URAcil requiring	0	0	0	0	0	0	0
YML123C	PHO84	PHOsphate metabolism	0	0	0	0	0	0	0		Non-essential gene; null mutant fails to grow in low-phosphate medium, does not take up inorganic phosphate, and fails to accumulate polyphosphate; null mutant displays metal resistance; ts mutant has elevated acid phosphatase activity at elevated temperature in the presence of inorganic phosphate; in large-scale studies, null mutant has reduced competitive fitness in a variety of media and has a…
YMR006C	PLB2	PhosphoLipase B	0	0	0	0	0	0	0
YMR008C	PLB1	PhosphoLipase B	0	0	0	0	0	0	0
YMR009W	ADI1	Acireductone DIoxygenase	0	0	0	0	0	0	0		Non-essential gene; null mutants show increased competitive fitness, have abnormal vacuolar morphology, are sensitive to UV and to desiccation; heterozygous diploid nulls are haploinsufficient
YMR011W	HXT2	HeXose Transporter	0	0	0	0	0	0	0
YMR013C	SEC59	SECretory	0	0	1	1	0	0	0	Not directly related to biomass formation and cell growth	Essential gene; conditional class B sec mutant displays reduced N-linked glycosylation and secretion of carboxypeptidase Y, invertase, and alpha-factor; incorporation of myo-inositol and palmitic acid into GPI-membrane anchored proteins is decreased at restrictive temperatures; conditional mutant has reduced membrane levels of dolichyl phosphate, elevated cell wall chitin levels, and decreased re…
YMR020W	FMS1	Fenpropimorph-resistance Multicopy Suppressor	0	0	0	0	1	0	0	Auxotroph, patontenic acid biosynthesis. Medium is supplemented with patonthenate, and should not be auxotroph https://link.springer.com/article/10.1007/s002530050801
YMR041C	ARA2	ARAbinose	0	0	0	0	0	0	0		Non-essential gene; null mutant shows reduced levels of dehydro-D-arabinono-1,4-lactone and decreased competitive fitness
YMR083W	ADH3	Alcohol DeHydrogenase	0	0	0	0	0	0	0		Non-essential gene; null mutant shows slow growth rate and shortened chronological lifespan
YMR088C	VBA1	Vacuolar Basic Amino acid transporter	0	0	0	0	0	0	0
YMR101C	SRT1	Suppressor of Rer-Two	0	0	0	0	0	0	0
YMR105C	PGM2	PhosphoGlucoMutase	0	0	0	0	0	0	0
YMR120C	ADE17	ADEnine	0	0	0	0	0	0	0		Non-essential gene; null mutant is resistant to cisplatin, shows increased chromosome instability and decreased competitive fitness
YMR162C	DNF3	Drs2 Neo1 Family	0	0	0	0	0	0	0		Non-essential gene; in systematic studies null mutant displays reduced competitive fitness on synthetic medium
YMR169C	ALD3	ALdehyde Dehydrogenase	0	0	0	0	0	0	0		Non-essential gene; null mutant is sensitive to ethanol and shows reduced survival in stationary phase; in systematic studies null mutant displays increased resistance to oxidative stress and sensitivity to acetaldehyde, copper, cordycepin and chitosan
YMR170C	ALD2	ALdehyde Dehydrogenase	0	0	0	0	1	0	0		Non-essential gene; null mutant displays beta-alanine and pantothenic acid auxotrophy; in systematic studies null mutant shows increased innate thermotolerance and resistance to acetate, and decreased competitive fitness
YMR189W	GCV2	GlyCine cleaVage	0	0	0	0	0	0	0
YMR226C			0	0	0	0	0	0	0		NADP(+)-dependent serine dehydrogenase and carbonyl reductase; acts on serine, L-allo-threonine, and other 3-hydroxy acids; green fluorescent protein fusion protein localizes to the cytoplasm and nucleus; may interact with ribosomes, based on co-purification experiments
YMR241W	YHM2	Yeast suppressor of HM mutant	0	0	0	0	0	0	0
YMR250W	GAD1	GlutAmate Decarboxylase	0	0	0	0	0	0	0
YMR261C	TPS3	Trehalose Phosphate Synthase	0	0	0	0	0	0	0
YMR271C	URA10	URAcil requiring	0	0	0	0	0	0	0
YMR272C	SCS7	Suppressor of Ca2+ Sensitivity	0	0	0	0	1	0	0	Upregulated under anaerobic conditions, but non essential https://academic.oup.com/femsyr/article/6/3/393/563987
YMR278W	PRM15	Phospho Ribo Mutase	0	0	0	0	0	0	0
YMR281W	GPI12	GlycosylPhosphatidylInositol anchor biosynthesis	0	0	1	1	0	0	0	Not directly related to biomass formation and cell growth	Essential gene; in large-scale studies, repression of expression causes decreased competitive fitness and confers Opi- phenotype (overproduction and excretion of inositol in the absence of inositol and choline); overexpression enhances filamentous growth; conditional mutant exhibits increased resistance to K28 killer toxin
YMR303C	ADH2	Alcohol DeHydrogenase	0	0	0	0	0	0	0		Non-essential gene; null mutant accumulates hydrogen peroxide and superoxide and is resistant to allyl alcohol; overexpression stimulates filamentous growth
YMR313C	TGL3	TriacylGlycerol Lipase	0	0	0	0	0	0	0
YMR318C	ADH6	Alcohol DeHydrogenase	0	0	0	0	0	0	0		Non-essential gene; null mutant is sensitive to veratraldehyde, amitrole, cycloheximide and streptomycin
YMR319C	FET4	FErrous Transport	0	0	0	0	0	0	0
YNL029C	KTR5	Kre Two Related	0	0	0	0	0	0	0
YNL045W	LAP2	Leucine AminoPeptidases	0	0	0	0	0	0	0
YNL101W	AVT4	Amino acid Vacuolar Transport	0	0	0	0	0	0	0		Non-essential gene; null mutant is resistant to rapamycin; in systematic studies null mutants show increased sensitivity to oxidative stress
YNL104C	LEU4	LEUcine biosynthesis	0	0	0	0	1	0	0
YNL129W	NRK1	Nicotinamide Riboside Kinase	0	0	0	0	0	0	0
YNL130C	CPT1	CholinePhosphoTransferase	0	0	0	0	0	0	0		Non-essential gene; in systematic studies mutants show increased biofilm formation and elevated competitive fitness
YNL142W	MEP2		0	0	0	0	0	0	0
YNL192W	CHS1	CHitin Synthase	0	0	0	0	0	0	0		Non-essential gene; null mutant cells produce buds that frequently undergo lysis; in systematic studies null mutants are sensitive to gentamycin C1, valinomycin, arsenite, cycloheximide, quinine, and show decreased competitive fitness
YNL202W	SPS19	SPorulation-Specific	0	0	0	0	0	0	0
YNL241C	ZWF1	ZWischenFerment	0	0	0	0	1	0	0		Non-essential gene in S288C and W303, essential gene in Sigma1278b; null mutant is auxotrophic for methionine, displays abnormal vacuolar morphology, reduced competitive fitness, and decreased resistance to both pH and oxidative stresses; null displays increased resistance to DNA-damaging agents and antivirals; heterozygous null is haploinsufficient
YNL267W	PIK1	Phosphatidyl Inositol Kinase	0	0	1	1	0	0	0	Not directly related to biomass formation and cell growth (cell morphology)	Essential gene; conditional mutations disturb phosphatidylinositol phosphate pools and cause multiple abnormalities in actin cytoskeleton, Golgi and vacuole morphology, defects in cytokinesis, autophagy, mitophagy, protein trafficking
YNL268W	LYP1	LYsine-specific Permease	0	0	0	0	0	0	0
YNL270C	ALP1		0	0	0	0	0	0	0		Non-essential gene; null mutation increases competitive fitness and resistance to fluconazole and cycloheximide, but increases sensitivity to flucytosine and camptothecin
YNL292W	PUS4	PseudoUridine Synthase	0	0	0	0	0	0	0
YNL318C	HXT14	HeXose Transporter	0	0	0	0	0	0	0
YNL325C	FIG4	Factor-Induced Gene	0	0	0	0	0	0	0
YNR012W	URK1	URidine Kinase	0	0	0	0	0	0	0	Non essential
YNR013C	PHO91	PHOsphate metabolism	0	0	0	0	0	0	0
YNR019W	ARE2	Acyl-coenzyme A: cholesterol acyl transferase-Related Enzyme	0	0	0	0	0	0	0		Non-essential gene; null mutant shows abnormalities in cell wall, sensitivity to caffeine, and reduced sporulation efficiency in diploid; overexpression causes slow growth
YNR033W	ABZ1	para-AminoBenZoic acid (PABA) biosynthesis	0	0	0	0	1	0	0		Non-essential gene; null mutant is auxotrophic for para-aminobenzoic acid (PABA); in systematic studies, null mutant displays increased competitive fitness, sensitivity to sulfanilamide and small vacuolar fragmentation
YNR056C	BIO5	BIOtin	0	0	0	0	0	0	0		Non-essential gene; null mutant displays decreased competitive fitness in minimal medium; null mutant has reduced starvation resistance; null mutant displays increased sensitivity to the biotin vitamers 7,8-diaminopelargonic acid and 7-keto-8-aminopelargonic; heterozygous null mutant is haploproficient
YNR057C	BIO4	BIOtin	0	0	0	0	0	0	0		Non-essential gene; null mutant has increase competitive fitness in minimal medium; null mutant displays a reduced ability to utilize glutamine as nitrogen source; null mutant displays increased sensitivity to the biotin vitamers 7,8-diaminopelargonic acid and 7-keto-8-aminopelargonic; heterozygous diploid null is haploinsufficient
YNR067C	DSE4	Daughter Specific Expression	0	0	0	0	0	0	0
YNR072W	HXT17	HeXose Transporter	0	0	0	0	0	0	0
YOL011W	PLB3	PhosphoLipase B	0	0	0	0	0	0	0
YOL020W	TAT2	Tryptophan Amino acid Transporter	0	0	0	0	0	0	0
YOL049W	GSH2	Glutathione	0	0	0	0	0	0	0		Non-essential gene; null mutant has lower amounts of intracellular glutathione, grows slowly, displays sensitivity to methylglyoxal and resistance to diamide; also shows decreased intracellular accumulation of copper, but increased accumulation of cadmium, molybdenum, nickel
YOL052C	SPE2	SPErmidine auxotroph	0	0	0	0	1	0	0
YOL055C	THI20	THIamine metabolism	0	0	0	0	0	0	0
YOL061W	PRS5	PhosphoRibosylpyrophosphate Synthetase	0	0	0	0	0	0	0
YOL065C	INP54	INositol polyphosphate 5-Phosphatase	0	0	0	0	0	0	0
YOL068C	HST1	Homolog of SIR Two (SIR2)	0	0	0	0	1	0	0
YOL103W	ITR2	myo-Inositol TRansporter	0	0	0	0	0	0	0
YOL136C	PFK27	6-PhosphoFructo-2-Kinase	0	0	0	0	0	0	0
YOL140W	ARG8	ARGinine requiring	0	0	0	0	0	0	0	Non essential	Non-essential gene; null mutant displays decreased biofilm formation, decreased resistance to flucytosine and smaller and smoother colonies when cells were grown on sucrose containing media
YOL151W	GRE2	Genes de Respuesta a Estres (stress responsive genes)	0	0	0	0	0	0	0
YOL156W	HXT11	HeXose Transporter	0	0	0	0	0	0	0
YOR011W	AUS1	ABC protein involved in Uptake of Sterols	0	0	0	0	0	0	0		Non-essential gene; null mutant displays reduced sterol uptake and decreased anaerobic growth; null mutant displays decreased starvation resistance, decreased utilization of arginine as a nitrogen source but increased competitive fitness in minimal media; null mutant is sensitive to treatment with nickel sulfate; null mutant displays increased survival following a ramped heat stimulus
YOR025W	HST3	Homolog of SIR Two (SIR2)	0	0	0	0	0	0	0
YOR040W	GLO4	GLyOxalase	0	0	0	0	0	0	0
YOR054C	VHS3	Viable in a Hal3 Sit4 background	0	0	0	0	0	0	0
YOR071C	NRT1	Nicotinamide Riboside Transporter	0	0	0	0	0	0	0
YOR074C	CDC21	Cell Division Cycle	0	0	1	1	0	0	0	Essential due to cell division mechanisms	Essential gene in strain S288C, non-essential in strain W303; reduction of function decreases competitive fitness, confers sensitivity to nucleobase analog 5-fluorouracil; base-substitution mutants are resistant to cycloheximide, conditionally arrest in meiosis after spindle pole body duplication but before spindle formation for the first meiotic division; heat-sensitive mutants are petite and ha…
YOR081C	TGL5	TriacylGlycerol Lipase	0	0	0	0	0	0	0
YOR099W	KTR1	Kre Two Related	0	0	0	0	0	0	0
YOR100C	CRC1	CaRnitine Carrier	0	0	0	0	0	0	0		Non-essential gene; null mutant shows increased competitive fitness in large-scale studies; overexpression in strain Sigma1278b causes increased filamentous growth
YOR130C	ORT1	ORnithine Transporter	0	0	0	0	0	0	0
YOR163W	DDP1	Diadenosine and Diphosphoinositol Polyphosphate phosphohydrolase	0	0	0	0	0	0	0		Non-essential gene; null mutant accumulates elevated amounts of inositol polyphosphates; overexpression results in increased resistance to rapamycin
YOR171C	LCB4	Long-Chain Base	0	0	0	0	0	0	0
YOR175C	ALE1	Acyltransferase for Lyso-phosphatidylEthanolamine	0	0	0	0	0	0	0		Non-essential gene; null mutant lacks membrane-bound O-acyltransferase activity and shows decreased competitive fitness
YOR180C	DCI1	delta(3,5)-delta(2,4)-Dienoyl-CoA Isomerase	0	0	0	0	0	0	0		Non-essential gene; null mutant shows slightly reduced competitive fitness and weak sensitivity to heat
YOR190W	SPR1	SPorulation Regulated	0	0	0	0	0	0	0
YOR192C	THI72	THI7 homolog 2	0	0	0	0	0	0	0
YOR222W	ODC2	OxoDicarboxylate Carrier	0	0	0	0	0	0	0
YOR270C	VPH1	Vacuolar pH	0	0	0	0	1	0	0		Non-essential gene; null mutant displays decreased processing of vacuolar hydrolases, decreased metal resistance, and decreased resistance to acid pH; null mutant also has decreased competitive fitness during growth in various carbons sources; homozygous diploid null mutant has a sporulation defect, is auxotrophic for inositol, thermosensitive, and has decreased starvation resistance; homozygous …
YOR273C	TPO4	Transporter of POlyamines	0	0	0	0	0	0	0
YOR317W	FAA1	Fatty Acid Activation	0	0	0	0	0	0	0		Non-essential gene; null mutant shows reduced incorporation of myristate into phospholipids at elevated temperatures and reduced accumulation of long-chain fatty acids; null mutant is sensitive to cerulenin and displays decreased survival in stationary phase; in large-scale studies, homozygous null mutant displays increased competitive fitness; overproduction confers enhanced invasive growth
YOR321W	PMT3	Protein O-MannosylTransferase	0	0	0	0	0	0	0
YOR347C	PYK2	PYruvate Kinase	0	0	0	0	0	0	0
YOR348C	PUT4	Proline UTilization	0	0	0	0	0	0	0
YOR374W	ALD4	ALdehyde Dehydrogenase	0	0	0	0	0	0	0		Non-esseential gene; null mutants have abnormal vacuolar morphology, decreased respiratory growth, decreased growth on galactose and ribose, increased lifespan, are sensitive to oleic acid and to oxidative stress, and are resistant to the allergen nickel sulfate
YOR377W	ATF1	AcetylTransFerase	0	0	0	0	0	0	0		Non-essential gene; null mutant shows reduced production of acetate esters; overexpression causes greatly increased production of acetate esters; in systematic studies null mutant shows reduced sporulation in homozygous diploid and decreased competitive fitness
YOR388C	FDH1	Formate DeHydrogenase	0	0	0	0	0	0	0
YPL015C	HST2	Homolog of SIR Two (SIR2)	0	0	0	0	0	0	0
YPL023C	MET12	METhionine requiring	0	0	0	0	0	0	0		Non-essential gene; null mutant displays slight resistance to rapamycin; in large-scale studies, null mutant exhibits reduced competitive fitness and increased cycloheximide resistance
YPL036W	PMA2	Plasma Membrane ATPase	0	0	0	0	0	0	0
YPL053C	KTR6	Kre Two Related	0	0	0	0	0	0	0
YPL057C	SUR1	SUppressor of Rvs161 and rvs167 mutations	0	0	0	0	0	0	0
YPL091W	GLR1	GLutathione Reductase	0	0	0	0	0	0	0
YPL092W	SSU1	Sensitive to SUlfite	0	0	0	0	0	0	0
YPL110C	GDE1	GlycerophosphoDiEsterase	0	0	0	0	0	0	0
YPL111W	CAR1	Catabolism of ARginine	0	0	0	0	0	0	0
YPL134C	ODC1	OxoDicarboxylate Carrier	0	0	0	0	0	0	0
YPL147W	PXA1	PeroXisomal ABC-transporter	0	0	0	0	0	0	0		Non-essential gene; null mutant shows lowered ability to utilize oleic acid as a carbon source and glutamine as a nitrogen source
YPL189W	GUP2	Glycerol UPtake	0	0	0	0	0	0	0
YPL206C	PGC1	Phosphatidyl Glycerol phospholipase C	0	0	0	0	0	0	0
YPL212C	PUS1	PseudoUridine Synthase	0	0	0	0	0	0	0
YPL214C	THI6	THIamine biosynthesis	0	0	0	0	1	0	0
YPL252C	YAH1	Yeast Adrenodoxin Homolog	0	0	1	1	0	0	0	Probably essential under aerobic conditions, requires review	Essential gene; ts allele causes a decrease in the ratio of heme A to heme B at semi-permissive temperature; repression causes decreased accumulation of uniquinone-6 and increased accumulation of ferric nanoparticles; in large-scale studies, repression confers increased competitive fitness and abnormal mitochondrial morphology; conditional mutant is sensitive to benomyl and MMS
YPL258C	THI21	THIamine metabolism	0	0	0	0	0	0	0
YPL273W	SAM4	S-AdenosylMethionine metabolism	0	0	0	0	0	0	0
YPL274W	SAM3	S-AdenosylMethionine metabolism	0	0	0	0	0	0	0
YPR001W	CIT3	CITrate synthase	0	0	0	0	0	0	0		Non-essential gene; null mutant is resistant to anti-cancer agent 3-bromopyruvate and shows increased competitive fitness
YPR002W	PDH1	prpD Homolog	0	0	0	0	0	0	0
YPR006C	ICL2	IsoCitrate Lyase	0	0	0	0	0	0	0
YPR026W	ATH1	Acid TreHalase	0	0	0	0	0	0	0		Non-essential gene; null mutant displays decreased competitive fitness on minimal medium, a severe defect in the ability to utilize trehalose as a carbon source and reduced starvation resistance; null mutant has a reduction in chronological lifespan but increased lifespan after caloric restriction; overexpression results in increased invasive growth
YPR062W	FCY1	FluoroCYtosine resistance	0	0	0	0	0	0	0	Non essential
YPR069C	SPE3	SPErmidine auxotroph	0	0	0	0	1	0	0
YPR081C	GRS2	Glycyl-tRNA Synthase	0	0	0	0	0	0	0
YPR121W	THI22	THIamine metabolism	0	0	0	0	0	0	0
YPR128C	ANT1	Adenine Nucleotide Transporter	0	0	0	0	0	0	0		Non-essential gene; null mutation increases sensitivity to streptomycin and cycloheximide in large scale studies; overexpression causes slow growth and abnormalities in cell cycle progression through G1 phase
YPR140W	TAZ1	TAfaZzin	0	0	0	0	0	0	0		Non-essential gene; null mutants are subject to chromosome instability, sensitive to osmotic stress and starvation, have abnormal mitochondria and are impaired in respiration; overexpression enhances pseudohyphal growth in strain Sigma1278b
YPR145W	ASN1	ASparagiNe requiring	0	0	0	0	0	0	0		Non-essential gene; simultaneous mutations in ASN1 and its paralog ASN2 confer asparagine auxotropy; in systematic studies null mutant shows increased cadmium accumulation
YPR156C	TPO3	Transporter of POlyamines	0	0	0	0	0	0	0
YPR184W	GDB1	Glycogen DeBranching	0	0	0	0	0	0	0
YPR192W	AQY1	AQuaporin from Yeast	0	0	0	0	0	0	0		Non-essential gene; null mutant is sensitive to carboplatin and myriocin; null mutation in SK1 strain background confers resistance to freezing and thawing; overexpression causes slow growth
